# Supplementary material for: Mucosal infection rewires TNFɑ signaling dynamics to skew susceptibility to recurrence
Source: eLife. 2019 Aug 20;8:e46677. doi: 10.7554/eLife.46677 (PMC6701943; doi:10.7554/eLife.46677)
Supplement: Figure 1—source data 1. [file elife-46677-fig1-data1.xlsx]

## Sheet: Sheet1
Histopathology score
Adult Naive PBS	Adult Naive 6 hpi	Adult Naive 24 hpi	Resolved PBS	Resolved 6 hpi	Resolved 24 hpi	Sensitized PBS	Senstized 6 hpi	Sensitized 24 hpi
0	2	3	0	5	1	0	5	2
0	1	1	0	5	1	0	5	2
0	1	4	0	5	1	0	5	1
	3	4	0	2	1	0	4	2
	3	4		2	2	0	5	1
	2	5		3.5	2		5	4
	3	3		5	1		5	5
	3	3		3.5	5		5	4
				5	2		3
				5			5
