# Supplementary material for: Mucosal infection rewires TNFɑ signaling dynamics to skew susceptibility to recurrence
Source: eLife. 2019 Aug 20;8:e46677. doi: 10.7554/eLife.46677 (PMC6701943; doi:10.7554/eLife.46677)
Supplement: Figure 2—source data 1. [file elife-46677-fig2-data1.xlsx]

## Sheet: Sheet1
Figure 2A Bladder bacterial burden cfu/bladder
Naive 6 hpi	Sensitized 6 hpi	Resolved 6 hpi	Naive 24 hpi	Senstized 24 hpi	Resolved 24 hpi
7400000	32000	56000	2300000	580000	17000
1400000	170000	56000	3000000	240000	2800
1800000	240000	170000	25000000	4100000	22000000
2100000	13000	960000	4600000	9600000	20000000
1300000	1000	230000	120000	300	16000
2100000	100000	260000	500000	1100000	44000
1400000	320	250000	160000	620000	42000000
7000000	5800	1700000		1400000	9600
2140000	21000	20000		7600000	9800
680000	62000	170000		20	860
2080000	15400	170000		600000	1400
2100000	360	82000		20000000	880000
1520000	56000	460000		6400000	92000000
2820000	56000	17000		280	1700
	760000	460000			5800
	15000	280000			820
	96000	88000			6600000
		100000
		88000
		110000
		11000
		64000
		560000
Figure 2B Bladder weight mg
Adult Naive PBS	Adult Naive 6 hpi	Adult Naive 24 hpi	Resolved PBS	Resolved 6 hpi	Resolved 24 hpi	Sensitized PBS	Sensitized 6 hpi	Sensitized 24 hpi
	24.4	33.8	22.9	28.6	22.1	29	44.8	30.2
15.1	28.2	30.6	18.6	33.4	28.3	30.1	38.1	35.2
18.5	24.8	37.2	31.2	33.5	22.9	27.1	35.4	42.4
18.1	28.3	23.8	24.8	37.6	45.6	27.4	28.6	48.2
20.7	23.4	33.2	26.9	36.4	28.2	29.7	41.6	31.6
17			17.2	35.4	29.8	28.7	61.2	40.2
			20.1	36.6	26.4	22.6	49	29.7
			22.2	39.9	30.6	23.3	47.5	40.3
				26.6	26.7	29.9		37.1
				30.8	26			29.5
				43.9	17.1			27.8
					42.3
					30.3
					19.8
					22.5
					26.2
					52.6
Figure 2C cytokine IL6 pg/ml
Adult Naive 6 hpi	Adult Naive 24 hpi	Adult Naive PBS	Resolved 6 hpi	Resolved 24 hpi	Resolved PBS	Sensitized 6 hpi	Sensitized 24 hpi	Sensitized PBS
100	778	69	1755	130	134	1522	192	52
151	784	97	1989	109	531	361	237	180
108	412	29	1566	43	96	493	139	74
64	600	50	704	179	85	239	180	99
68	866	71	1484	96		1905	733
72	121	49	1135	1468		2041	854
64	320	17	1927	487		4308	638
101			1174	99		2071	283
			745			405	229
			1975			766	383
			442
			212
Figure 2C cytokine CXCL1 pg/ml
Adult Naive 6 hpi	Adult Naive 24 hpi	Adult Naive PBS	Resolved 6 hpi	Resolved 24 hpi	Resolved PBS	Sensitized 6 hpi	Sensitized 24 hpi	Sensitized PBS
1796	3856	1223	6191	2120	705	8159	2838	662
1764	4757	1791	7290	1762	2903	4566	2694	979
1117	4500	660	7910	1097	741	3576	2440	663
1043	3240	847	6992	1073	560	2582	2840	773
1228	3231	1083	6521	514		8422	4918
1119	1234	873	8642	4618		9210	7820
932	2347	623	6799	2824		18153	4016
1276			4415	769		7264	2689
			2840			1957	1220
			8295			4300	2574
			4631
			1481
Figure 2C cytokine CCL2 pg/ml
Adult Naive 6 hpi	Adult Naive 24 hpi	Adult Naive PBS	Resolved 6 hpi	Resolved 24 hpi	Resolved PBS	Sensitized 6 hpi	Sensitized 24 hpi	Sensitized PBS
652	1152	131	2431	394	569	3389	454	84
475	1130	231	3228	273	131	1004	712	118
288	757	60	3057	147	90	923	328	92
442	750	89	1749	197	121	662	660	108
520	1252	124	2623	99		1873	1156
364	160	239	3102	2241		2827	1642
370	525	35	2813	1495		5263	1305
703			2497	56		2693	851
			1855			400	259
			3691			1638	505
			895
			754
