# Supplementary material for: Mucosal infection rewires TNFɑ signaling dynamics to skew susceptibility to recurrence
Source: eLife. 2019 Aug 20;8:e46677. doi: 10.7554/eLife.46677 (PMC6701943; doi:10.7554/eLife.46677)
Supplement: Figure 3—source data 1. [file elife-46677-fig3-data1.xlsx]

## Sheet: Sheet1
Figure 3A number of gene
hpi	C3H/HeN Adult Naive		C3H/HeN Resolved		C3H/HeN Sensitized
3.5	291		127		944
6	5309		10872		10133
24	9249		7793		8935
