# Supplementary material for: Mucosal infection rewires TNFɑ signaling dynamics to skew susceptibility to recurrence
Source: eLife. 2019 Aug 20;8:e46677. doi: 10.7554/eLife.46677 (PMC6701943; doi:10.7554/eLife.46677)
Supplement: Figure 4—source data 1. [file elife-46677-fig4-data1.xlsx]

## Sheet: Sheet1
Figure 4B Log 2 fold change of gene
	tnf 3.5 hpi	tnf 6 hpi	tnf 24 hpi	ptgs2 3.5 hpi	ptgs2 6 hpi	ptgs2 24 hpi
C3H/HeN Adult Naive	0.658621	1.3963	1.92345	0.296711	1.62744	2.01483
C3H/HeN Resolved	0.401374	2.12315	0.355758	0.327897	2.12315	-0.160405
C3H/HeN Sensitized	1.70305	2.82382	3.17839	1.62152	2.82382	3.25653
