# Supplementary material for: Mucosal infection rewires TNFɑ signaling dynamics to skew susceptibility to recurrence
Source: eLife. 2019 Aug 20;8:e46677. doi: 10.7554/eLife.46677 (PMC6701943; doi:10.7554/eLife.46677)
Supplement: Figure 5—source data 1. [file elife-46677-fig5-data1.xlsx]

## Sheet: Sheet1
Figure 5A Bladder bacterial burden 6 hpi cfu/bladder
Adult Naive isotype	Adult Naive anti-TNFα	Resoved isotype	Resolved anti-TNFα	Sensitized isotype 6 hpi	Sensitized anti-TNF 6 hpi
420000	1700000	28200	54000	17000	60000
2500000	1200000	78000	58000	3200	100
2700000	140000	40000	64000	2600	7400
600000	2400000	312000	400000	340	3600
1300000	1600000	4600	80000	32000	32000
340000	210000	10400	226000	11000	160000
780000	200000	19800	132000	270000	14000
310000	52000	40000	116000	1400	19000
220000	260000	10200	1160000	680	5600
120000	110000	34000	400000	1700	4600
130000	110000		148000	2100000	10000
80000	360000			26000	13000000
					2600
Figure 5B Kidney bacterial burden 6 hpi cfu/kidney pair
Adult Naive isotype	Adult Naive anti-TNFα	Resoved isotype	Resolved anti-TNFα	Sensitized isotype 6 hpi	Sensitized anti-TNF 6 hpi
200000	340000	20	20	400000	260000
180000	190000	20	20	3400000	130000
20	20	20	20	64000	68000
520000	20	11000	7600	260000	32000
130000	36000	80000	20	110000	100000
10000	820	20	420000	14000	1400000
480000	150000	70000	64000	40000	760000
100000	230000	19400	72000	4600	15000
98000	24000	56000	132000	840	110000
		100	10600	68000	40000
		106000	96000	8600	1100
		48000	100	608000	64000
		30000	66000	992	24000
		46000	20	6400	620000
		20	216000	40	6000
		38000	20	72000	110000
		154000	226000	780	60000
		38000	2380000	11000	20
		1500	780000	20	20
		20	170000	19000	56000
		420000	20	4800	2800000
		700	72000	420	82000
		170000	20	20	3600
		16000	82000	60000	72000
			190000	100	4600
				180	300
				180000	40
				38000	1000000
				560000	9800
				340000	1500000
				100	5600000
				260000	11000000
				56000	12000
Figure 5C Urine bacterial burden 6 hpi cfu/ml urine
Adult Naive isotype	Adult Naive anti-TNFα	Resoved isotype	Resolved anti-TNFα	Sensitized isotype 6 hpi	Sensitized anti-TNF 6 hpi
1000	130000	1300000	280000	600000	3500000
110000	70000	1400000	100000	270000	500000
120000	320000	1866667	16000	330000	230000
10000	20000	160000	50000	80000	4400000
20000	80000	125000	3000	1100000	700000
16000	9000	170000	3000	3000	80000
80000	16000	3000	6000	400000	6000000
	6000	200000	15000	140000	300000
		16000	1777778	600000	14000
		100000	50000	21000	700000
		400000	8000	4000000	1200000
		9000	1466667	3000000	3000000
		220000	1000		14000
		60000	8000
		300000	7000
		10000	500000
		10000	3000
		10000	8000
		7000	2000
		10000	3000
		20000	60000
		100000	10000
		190000	170000
		2000	60000
		40000	30000
		20000	10000
			80000
			8000
Figure 5D IBC #/bladder 6 hpi
	α-TNFα audlt naive	isotype adult naive	α-TNFα resolved	isotype resolved	isotype Sensitized	anti-TNFα Sensitized
	165	233	20	21	0	0
	160	19	76	4	0	0
	109	16	116	6	0	0
	77	39	43	7
	129	46	87	0
	268	213	0	3
	136	112	55	12
	68	98	30	2
	49	56	60	4
Figure 5E Bladder bacterial burden 24 hpi cfu/bladder
	Resolved isotype	Resolved anti-TNFα
	3040	17600
	6000	18000
	6200	30200
	540	264000
	20	30800
	1060	220
	240	240
	1720	26400
	260	17400
	4400	202000
	2000	17800
		136000
Figure 5F Kidney bacterial burden 6 hpi cfu/kidney pair
	Resolved isotype	Resolved anti-TNFα
	96	9200
	7600	17400
	10400	18200
	21400	320
	20	20
	420	5200
	4200	20
	4200	3600
	3600	1320
	5000	7400
	120	138000
		1780
Figure 5G Urine bacterial burden 7 dpi cfu/ml urine
	Resolved isotype	Resolved anti-TNFα
	1000	1000
	1000	30000
	1000	10000
	1000	1000
	1000	80000
	1000	2000
	1000	1000
	1000	2100000
	1000	1000
	10000	1000
	1000	80000
