# Supplementary material for: Mucosal infection rewires TNFɑ signaling dynamics to skew susceptibility to recurrence
Source: eLife. 2019 Aug 20;8:e46677. doi: 10.7554/eLife.46677 (PMC6701943; doi:10.7554/eLife.46677)
Supplement: Figure 6—source data 1. [file elife-46677-fig6-data1.xlsx]

## Sheet: Sheet1
Figure 6A Intracellular bacterial burden cfu/bladder
	Resolved isotype 3 hpi Intracellular	Resolved anti-TNF 3 hpi Intracellular	Resolved isotype 4.5 hpi Intracellular	Resolved anti-TNF 4.5 hpi Intracellular
	5000	8000	2200	18000
	3800	3800	16000	5400
	780	3000	1100	5800
	20	4200	11000	18000
	3400	1200	17000	900
	36000	3200	8800	17000
	3800	80	3600	21000
	3800	2800
	4000	1200
		6200
	3000	2400
	9200	10000
		1100
Figure 6B IBCs #/bladder 4.5 hpi
	anti-TNFα resolved	isotype resolved
	26	35
	146	20
	22	110
	30	57
	100	8
	149
Figure 6C Bladder weight 6 hpi mg
	Resoved isotype	Resolved anti-TNFα
	32.1	24.1
	29.7	19.2
	22	20
	29.2	26.2
	20.9	20.9
	22.4	19.5
	22.2	15.9
	23.6	19.2
	19.5	14.2
	27	25.6
	17.6	16.2
	33.4	25.5
	23	26.7
	30.8	17.6
	24.2	19.8
	26.5	20.7
	21.4	17.9
	25.1	22.2
	27.9	21.5
	28.6	21.2
	28.6	21
	32.1	27.5
Figure 6E Urine sediment PMN score 6 hpi
	Resolved anti-TNFα 6 hpi	Resolved isotype 6 hpi
	0	5
	1	3
	5	1
	1	1
	3	1
	1	3
	4	3
	4	5
	4	4
	1	0
	4	5
	1	5
	4	5
	3	4
	1	5
	1	5
	1	4
	1	5
	4	2
	4	5
	5	5
	1	5
	3
Figure 6F Bladder neutrophils percent of live cells 6 hpi
	Resolved Isotype	Resolved anti-TNFα
	21.2	8.28
	10	2.65
	32.3	2.05
	54.3	9.23
	12.7
