# Supplementary material for: Mucosal infection rewires TNFɑ signaling dynamics to skew susceptibility to recurrence
Source: eLife. 2019 Aug 20;8:e46677. doi: 10.7554/eLife.46677 (PMC6701943; doi:10.7554/eLife.46677)
Supplement: Figure 7—source data 1. [file elife-46677-fig7-data1.xlsx]

## Sheet: Sheet1
Figure 7A Bladder bacterial burden 24 hpi cfu/bladder
	Sensitized isotype	Sensitized anti-TNFα
	14000000	5000000
	6200000	1100
	140	1100000
	210000	100
	5600000	920
	18000000	200
	2600	8800
	13000000	1900
	80	7200
	3800000	420
	1600	20
	5800000	20
	220	190000
	18000000	31000000
	20	20
	380	220000
	19000000	940
	48000000	3000000
	8000000	12000000
	3600	26000000
	10000000	220
	42000000	940000
	4800	280
	1100000	6200000
	80	32000
	5600000	8400
	17000	5200
	3800000	38000
	11000	12000
	11000000
Figure 7B Kidney bacterial burden 24 hpi cfu/kidney pair
	Sensitized isotype	Sensitized anti-TNFα
	40000	15000
	4600	110000
	840	40000
	68000	1100
	8600	64000
	608000	24000
	992	620000
	6400	6000
	40	110000
	72000	60000
	780	20
	11000	20
	20	56000
	19000	2800000
	4800	82000
	420	3600
	20	72000
	60000	4600
	100	300
	180	40
	180000	1000000
	38000	9800
	560000	1500000
	340000	5600000
	100	11000000
	260000	12000
	56000	14000000
	620000	20
	46000	840
	700000	900
	90000	14000
	1200	920000
	200	760000
	500000	130000
	3600	700000
	52000
Figure 7C Urine bacterial burden 24 hpi cfu/ml urine
	Sensitized isotype	Sensitized anti-TNFα
	60000000	4000000
	70000000	600000
	1000	100000000
	6000000	90000
	21000000	2100000
	140000000	700000
	8000	3600000
	4000000	37000
	1000	140000
	1000000	3200000
	1000	40000000
	27000000	1000
	11000000	5000000
	150000	18000000
	170000	1000
	1000	1100000
	2500000	15000000
	7000	18000
	2900000	40000
	3000000	20000
	1300000000	10000000
	140000000	1000
	90000000	21000000
	1200000	80000000
	17000000	100000000
	12000000	70000
	2400000	110000000
	600000	1000
	16000000	6000000
	60000	2300000
	12000000	40000
		4000000
		500000
Figure 7D Bladder edema 24 hpi mg
	Sensitized isotype	Sensitized anti-TNFα
	50.9	45.8
	37.4	27
	30.5	36.3
	41.7	21.9
	35.8	21.8
	42.4	24.9
	28.3	33.2
	35.5	23.7
	27.8	34
	35.9	34.5
	37.9	27.2
	60.8	25.4
	25.9	41.8
	40.9	35.4
	30.7	28.3
	29.8	33.1
	51.2	32.1
	36.9	41.1
	43	42.6
	28.6
	50.6
Figure 7E Urine sediment PMN score 24 hpi
	Sensitized isotype	Sensitized anti-TNFα
	5	1
	5	5
	1	5
	5	4
	5	5
	5	5
	1	5
	2	2
	0	1
	5	1
	0	3
	5	0
	5	5
	5	4
	3	4
	5	5
	5	0
	5	5
	5	5
	4	5
	3	5
	5	5
	4	0
	5	5
	5	0
	5	5
	5	5
	1	3
	5	5
		5
