# Supplementary material for: Mucosal infection rewires TNFɑ signaling dynamics to skew susceptibility to recurrence
Source: eLife. 2019 Aug 20;8:e46677. doi: 10.7554/eLife.46677 (PMC6701943; doi:10.7554/eLife.46677)
Supplement: Supplementary file 1. — Gene fold change cut off for use in IPA analysis is 2-fold or greater; cut off for P value of enrichment is 0.05 or -log10(P value) of 1.3; ‘ratio’ is the number of genes differentially expressed in the samples divided by the number of genes in this pathway; and Z-score is a statistical measure of the match between expected relationship direction and observed gene expression: positive z-score predicts activation, negative z-score predicts suppression. [file elife-46677-supp1.xlsx]

## Sheet: Sheet1
Table S1. The enriched pathways in Adult Naive, Resolved, and Sensitized mice infected with UPEC for 3.5, 6, or 24 hpi, compared to mock infection.
Gene fold change cut off for use in IPA analysis is 2-fold or greater
Cut off for p value of enrichment is 0.05 or -log10(p-value) of 1.3
Ratio is the number of genes differentially expressed in the samples divided by the number of genes in this pathway
Z-score is a statistical measure of the match between expected relationship direction and observed gene expression: positive z-score predicts activation, negative z-score predicts suppression
C3H/HeN Adult Naïve 3.5 hpi vs PBS
Ingenuity Canonical Pathways	-log(p-value)	Ratio	z-score	Molecules
Granulocyte Adhesion and Diapedesis	4.54	0.0167	NA	CXCL10,CCL2,CCL20
IL-17A Signaling in Gastric Cells	4.46	0.08	NA	CXCL10,CCL20
Agranulocyte Adhesion and Diapedesis	4.45	0.0156	NA	CXCL10,CCL2,CCL20
IL-17A Signaling in Fibroblasts	4.17	0.0571	NA	CCL2,NFKBIZ
Role of Hypercytokinemia/hyperchemokinemia in the Pathogenesis of Influenza	3.99	0.0465	NA	CXCL10,CCL2
Role of IL-17F in Allergic Inflammatory Airway Diseases	3.95	0.0444	NA	CXCL10,CCL2
Role of IL-17A in Arthritis	3.56	0.0286	NA	CCL2,CCL20
Role of MAPK Signaling in the Pathogenesis of Influenza	3.45	0.0253	NA	CXCL10,CCL2
IL-17 Signaling	3.31	0.0215	NA	CXCL10,CCL2
Pathogenesis of Multiple Sclerosis	2.49	0.111	NA	CXCL10
Role of IL-17A in Psoriasis	2.33	0.0769	NA	CCL20
Neuroinflammation Signaling Pathway	2.27	0.00639	NA	CXCL10,CCL2
Differential Regulation of Cytokine Production in Macrophages and T Helper Cells by IL-17A and IL-17F	2.19	0.0556	NA	CCL2
Differential Regulation of Cytokine Production in Intestinal Epithelial Cells by IL-17A and IL-17F	2.08	0.0435	NA	CCL2
TNFR2 Signaling	1.97	0.0333	NA	TNFAIP3
TNFR1 Signaling	1.74	0.02	NA	TNFAIP3
MSP-RON Signaling Pathway	1.58	0.0135	NA	CCL2
TREM1 Signaling	1.57	0.0133	NA	CCL2
Toll-like Receptor Signaling	1.56	0.0132	NA	TNFAIP3
Chemokine Signaling	1.56	0.013	NA	CCL2
VDR/RXR Activation	1.55	0.0128	NA	CXCL10
IL-17A Signaling in Airway Cells	1.54	0.0125	NA	CCL20
CD40 Signaling	1.54	0.0123	NA	TNFAIP3
Th17 Activation Pathway	1.49	0.011	NA	CCL20
Communication between Innate and Adaptive Immune Cells	1.46	0.0104	NA	CXCL10
LXR/RXR Activation	1.37	0.00826	NA	CCL2
Apelin Endothelial Signaling Pathway	1.34	0.00787	NA	CCL2
Atherosclerosis Signaling	1.34	0.00781	NA	CCL2
Renin-Angiotensin Signaling	1.33	0.00769	NA	CCL2
HMGB1 Signaling	1.3	0.00709	NA	CCL2
C3H/HeN Adult Naïve 6 hpi vs PBS
Ingenuity Canonical Pathways	-log(p-value)	Ratio	z-score	Molecules
Acute Phase Response Signaling	23.8	0.271	3.307	SOCS3,IL1A,ITIH3,APOH,Saa3,APOA2,NFKBIE,AMBP,SERPINA3,NFKB1,MAPK11,FGG,F2,C1R,C4A/C4B,NFKBIA,MBL2,ITIH4,SAA1,CFB,OSM,SERPINA1,FGB,OSMR,PIK3R2,LBP,SERPINE1,TNFRSF1B,TTR,HPX,MAP2K7,MYD88,C1S,AHSG,CEBPB,NFKB2,SERPINF2,IL33,PLG,ALB,FTL,HP,APOA1,IL1RN,FGA,TNF
LXR/RXR Activation	19.3	0.289	1.029	KNG1,IL1A,APOB,APOH,MSR1,APOA2,VTN,AMBP,NFKB1,C4A/C4B,LYZ,CCL2,ITIH4,SAA1,SERPINA1,LBP,GC,TNFRSF1B,NOS2,TTR,HPX,APOM,AHSG,APOA5,UGT1A3,NFKB2,SERPINF2,IL18RAP,IL33,ALB,APOA1,IL1RN,PTGS2,FGA,TNF
Granulocyte Adhesion and Diapedesis	12	0.184	NA	IL1A,MMP7,ICAM1,CCL20,CCL22,HRH3,MMP24,CXCL10,CCL2,Ccl2,Cxcl3,TNFRSF1B,Ccl6,CCL19,CSF3R,VCAM1,C5AR1,ITGA2,FPR2,ITGA5,CSF3,CXCL6,IL18RAP,IL33,ITGAM,SELP,CLDN8,IL1RN,CCL27,CCL21,CLDN2,TNF,Ccl7
Coagulation System	11.5	0.429	0.775	KNG1,F12,PLAUR,F2,FGG,SERPINF2,BDKRB2,PLG,F5,SERPINA1,FGB,SERPINE1,FGA,BDKRB1,PLAT
FXR/RXR Activation	9.24	0.19	NA	KNG1,TTR,HPX,IL1A,APOM,APOB,APOH,APOA2,VTN,AMBP,AHSG,SERPINF2,IL33,C4A/C4B,ALB,APOA1,ITIH4,IL1RN,SAA1,SERPINA1,HNF4A,GC,FGA,TNF
Role of Pattern Recognition Receptors in Recognition of Bacteria and Viruses	8.48	0.175	3.742	PTX3,IL1A,OAS1,NLRP3,C5AR1,LIF,IL5,OAS2,MYD88,CNTF,NFKB2,NFKB1,PRKCG,TLR2,CLEC7A,IRF7,MBL2,IL2,DDX58,OSM,PIK3R2,RIPK2,TNF,IL11
Production of Nitric Oxide and Reactive Oxygen Species in Macrophages	7.23	0.139	3.272	MAP3K15,APOB,NFKBIE,APOA2,PPP2R5B,NFKB1,MAPK11,PPP1CC,LYZ,NFKBIA,SERPINA1,PIK3R2,TNFRSF1B,PPP1CA,NOS2,MAP2K7,APOM,NCF4,NFKB2,IRF1,PRKCG,TLR2,MAP3K12,ALB,APOA1,MAP3K8,TNF
Atherosclerosis Signaling	7.05	0.165	NA	IL1A,VCAM1,ICAM1,APOM,APOB,MSR1,APOA2,NFKB2,NFKB1,TNFRSF12A,IL33,ALB,LYZ,APOA1,SELP,CCL2,CSF1,IL1RN,PLA2G4B,SERPINA1,TNF
IL-17A Signaling in Fibroblasts	6.9	0.314	NA	NFKBIA,CCL2,NFKBIE,LCN2,CEBPD,CEBPB,NFKB2,NFKBIZ,IL17RA,NFKB1,MAPK11
IL-10 Signaling	6.8	0.217	NA	CCR1,SOCS3,IL4R,IL1A,NFKBIE,NFKB2,NFKB1,MAPK11,IL18RAP,IL33,NFKBIA,IL1RN,IL10RA,LBP,TNF
Agranulocyte Adhesion and Diapedesis	6.79	0.136	NA	MMP7,IL1A,ICAM1,CCL20,CCL22,MMP24,CXCL10,CCL2,Ccl2,Cxcl3,Ccl6,CCL19,VCAM1,C5AR1,ITGA2,ITGA5,CXCL6,IL33,CLDN8,SELP,IL1RN,CCL27,CCL21,CLDN2,TNF,Ccl7
Type I Diabetes Mellitus Signaling	6.68	0.171	2.138	CD247,SOCS3,MAP2K7,HLA-A,MYD88,NFKBIE,NFKB2,NFKB1,MAPK11,FAS,IRF1,CD28,NFKBIA,IL2,CYCS,NOS2,TNFRSF1B,HLA-F,TNF
EIF2 Signaling	6.6	0.127	-0.218	RPS23,RPL39,RPLP2,RPL35A,RPS7,PPP1CC,RPL35,RPL18A,RPL13,NKX6-2,Rpl39l,PIK3R2,RPS12,PPP1CA,RPL32,RPS8,RPL17,EIF3J,RPL12,RPL37A,FAU,RPL9,RPS6,EIF4A1,RPL5,RPL37,RPL13A,RPL41
IL-12 Signaling and Production in Macrophages	6	0.144	NA	APOM,APOB,IL12RB1,MYD88,APOA2,IL12RB2,CEBPB,NFKB2,NFKB1,MAPK11,IRF1,PRKCG,TLR2,ALB,LYZ,APOA1,SERPINA1,MAP3K8,PIK3R2,NOS2,TNF
Hepatic Cholestasis	5.92	0.138	NA	MAP4K2,IL1A,LIF,IL5,MYD88,CNTF,NFKBIE,IRAK3,NFKB2,NFKB1,PRKCG,IL18RAP,IL33,NFKBIA,IL1RN,IL2,OSM,LBP,HNF4A,TNFRSF1B,TNF,IL11
Xenobiotic Metabolism Signaling	5.7	0.108	NA	UGT2B28,MAP3K15,IL1A,UGT1A6,PPP2R5B,GSTA5,NFKB1,MAPK11,GSTT2/GSTT2B,Gstm3,NR1I3,HS3ST1,PIK3R2,NOS2,MAP2K7,UGT1A3,NFKB2,UGT1A4,UGT1A1,PRKCG,AIP,MAP3K12,FTL,SMOX,MAP3K8,HS3ST6,GSTO2,TNF,GSTP1,UGT1A7 (includes others),CYP2C8
iNOS Signaling	5.68	0.244	2.828	NFKBIA,MYD88,NFKBIE,IRAK3,LBP,HMGA1,NFKB2,NOS2,NFKB1,MAPK11,IRF1
Toll-like Receptor Signaling	5.48	0.184	2.333	IL1A,MYD88,TNFAIP3,IRAK3,NFKB2,NFKB1,MAPK11,IL33,TLR2,UBD,NFKBIA,IL1RN,LBP,TNF
HMGB1 Signaling	5.45	0.143	3.3	IL1A,MAP2K7,VCAM1,ICAM1,LIF,IL5,CNTF,NFKB2,NFKB1,MAPK11,CCL2,IL2,OSM,PIK3R2,SERPINE1,TNFRSF1B,TNF,PLAT,IL11
Role of Macrophages, Fibroblasts and Endothelial Cells in Rheumatoid Arthritis	5.41	0.103	NA	SOCS3,FZD10,IL1A,ICAM1,WNT3,NFKBIE,CEBPD,NFKB1,IL17RA,FCGR1A,NFKBIA,CCL2,OSM,PIK3R2,TRAF5,TNFRSF1B,NOS2,VCAM1,MAP2K7,C5AR1,MYD88,CEBPB,IRAK3,PRKCG,IL18RAP,TLR2,IL33,CSF1,IL1RN,FZD6,Ighg2b,TNF
Altered T Cell and B Cell Signaling in Rheumatoid Arthritis	5.26	0.167	NA	IL1A,HLA-A,RELB,NFKB2,NFKB1,FAS,IL33,TLR2,CD28,IL2,IL1RN,CSF1,TNFSF13,CCL21,TNF
T Helper Cell Differentiation	4.96	0.178	NA	IL2RG,IL4R,IL5,IL12RB1,HLA-A,FOXP3,IL12RB2,RORC,CD28,IL2,IL10RA,TNFRSF1B,TNF
Activation of IRF by Cytosolic Pattern Recognition Receptors	4.93	0.19	0.577	DHX58,IRF7,NFKBIA,NFKBIE,DDX58,STAT2,IRF9,NFKB2,IFIT2,NFKB1,TNF,ISG15
TNFR2 Signaling	4.58	0.267	1.633	NFKBIA,NFKBIE,TNFAIP3,NFKB2,TNFRSF1B,NFKB1,BIRC3,TNF
NF-κB Signaling	4.52	0.116	1.528	IL1A,MAP2K7,MYD88,RELB,NFKBIE,TNFAIP3,IRAK3,NFKB2,NFKB1,IL33,TLR2,TNIP1,NFKBIA,IL1RN,ZAP70,UBE2V1,MAP3K8,PIK3R2,TRAF5,TNFRSF1B,TNF
Role of IL-17A in Arthritis	4.52	0.174	NA	NFKBIA,CCL2,NFKBIE,CCL20,PTGS2,PIK3R2,NFKB2,NOS2,IL17RA,NFKB1,MAPK11,CXCL6
Extrinsic Prothrombin Activation Pathway	4.49	0.375	NA	F12,F5,FGB,FGA,FGG,F2
Th1 and Th2 Activation Pathway	4.38	0.114	NA	CD247,CCR1,SOCS3,IL4R,PTGDR2,IL2RG,ICAM1,IL5,IL12RB1,HLA-A,IL12RB2,NFKB1,IRF1,IL33,CD28,NFIL3,IL2,IL10RA,CD274,VAV1,PIK3R2
Communication between Innate and Adaptive Immune Cells	4.38	0.149	NA	IL1A,IL5,HLA-A,CD83,IL33,TLR2,CXCL10,CD28,IL2,IL1RN,TNFSF13,HLA-F,Ighg2b,TNF
Role of PKR in Interferon Induction and Antiviral Response	4.35	0.22	NA	NFKBIA,NFKBIE,CYCS,TRAF5,NFKB2,NFKB1,TNF,FCGR1A,IRF1
CD27 Signaling in Lymphocytes	4.17	0.189	0	MAP3K15,MAP3K12,MAP2K7,NFKBIA,NFKBIE,CYCS,MAP3K8,TRAF5,NFKB2,NFKB1
TREM1 Signaling	4.15	0.16	3.464	TLR2,TREM1,ICAM1,NLRP3,CCL2,MYD88,NLRP12,ITGA5,CD83,NFKB2,NFKB1,TNF
LPS/IL-1 Mediated Inhibition of RXR Function	4.14	0.104	0.302	IL1A,MAP2K7,MYD88,CPT1B,GSTA5,IL18RAP,IL33,GSTT2/GSTT2B,Gstm3,IL1RN,SMOX,Cyp4a14,NR1I3,FABP1,HS3ST1,LBP,HS3ST6,GSTO2,TNFRSF1B,TNF,CYP4A11,GSTP1,CYP2C8
Crosstalk between Dendritic Cells and Natural Killer Cells	4.02	0.146	NA	CD209,CD28,CSF2RB,IL2RG,HLA-A,IL2,CD83,NFKB2,HLA-F,TNFRSF1B,NFKB1,TNF,FAS
IL-6 Signaling	3.97	0.125	2.84	SOCS3,IL1A,MAP2K7,NFKBIE,NFKB2,CEBPB,NFKB1,MAPK11,IL18RAP,IL33,NFKBIA,IL1RN,LBP,PIK3R2,TNFRSF1B,TNF
Hematopoiesis from Pluripotent Stem Cells	3.86	0.191	NA	CD247,IL1A,LIF,IL5,CSF1,IL2,CSF3,Ighg2b,IL11
Graft-versus-Host Disease Signaling	3.79	0.188	NA	IL33,CD28,IL1A,HLA-A,IL1RN,IL2,HLA-F,TNF,FAS
April Mediated Signaling	3.71	0.205	0	MAP2K7,NFKBIA,TNFSF13,NFKBIE,TRAF5,NFKB2,NFKB1,MAPK11
Dendritic Cell Maturation	3.69	0.104	4.025	IL1A,ICAM1,MYD88,HLA-A,RELB,NFKBIE,CD83,NFKB2,NFKB1,MAPK11,FCGR1A,IL33,TLR2,NFKBIA,IL1RN,STAT2,PIK3R2,TNFRSF1B,Ighg2b,TNF
Th2 Pathway	3.65	0.113	2.138	CD247,CCR1,SOCS3,IL4R,PTGDR2,IL2RG,ICAM1,IL5,IL12RB1,HLA-A,IL12RB2,NFKB1,IL33,CD28,IL2,VAV1,PIK3R2
TNFR1 Signaling	3.64	0.18	2.121	MAP4K2,NFKBIA,NFKBIE,TNFAIP3,CYCS,NFKB2,NFKB1,BIRC3,TNF
Induction of Apoptosis by HIV1	3.64	0.164	0.632	MAP2K7,NFKBIA,NFKBIE,CYCS,NFKB2,TNFRSF1B,NFKB1,BIRC3,TNF,FAS
Systemic Lupus Erythematosus Signaling	3.6	0.0978	NA	CD247,KNG1,IL1A,RNU11,HLA-A,Rnu6,RNU2-1,FCGR1A,IL33,RNU1-4,BDKRB2,CD28,IL2,IL1RN,EFTUD2,CD72,PIK3R2,LSM7,HLA-F,Ighg2b,TNF,LSM4
Apoptosis Signaling	3.38	0.133	0	ENDOG,MAP2K7,NFKBIA,NFKBIE,CYCS,NFKB2,TNFRSF1B,BCL2A1,NFKB1,BIRC3,TNF,FAS
CD40 Signaling	3.31	0.139	0	MAP2K7,ICAM1,NFKBIA,NFKBIE,TNFAIP3,TRAF5,PTGS2,PIK3R2,NFKB2,NFKB1,MAPK11
IL-17A Signaling in Gastric Cells	3.29	0.24	NA	CXCL10,CCL20,NFKB1,IL17RA,MAPK11,TNF
p38 MAPK Signaling	3.27	0.118	3.051	IL33,IL1A,H3F3A/H3F3B,IL1RN,PLA2G4B,RPS6KB2,MAPKAPK5,IRAK3,TNFRSF1B,MAPK11,TNF,FAS,IL18RAP,HIST2H3C
PKCθ Signaling in T Lymphocytes	3.27	0.113	2.138	CD247,MAP3K15,HLA-A,NFKBIE,NFKB2,NFKB1,MAP3K12,CD28,NFKBIA,IL2,ZAP70,VAV1,MAP3K8,PIK3R2,LCP2
IL-9 Signaling	3.26	0.178	1.134	SOCS3,IL2RG,CISH,BCL3,PIK3R2,NFKB2,NFKB1,TNF
Death Receptor Signaling	3.25	0.129	1.155	MAP2K7,NFKBIA,NFKBIE,ART1,CYCS,NFKB2,TNFRSF1B,NFKB1,BIRC3,TNF,FAS,PARP14
TWEAK Signaling	3.24	0.2	0.378	NFKBIA,NFKBIE,CYCS,NFKB2,NFKB1,BIRC3,TNFRSF12A
Th1 Pathway	3.2	0.111	1.155	CD247,SOCS3,ICAM1,IL12RB1,HLA-A,IL12RB2,NFKB1,IRF1,CD28,NFIL3,IL2,IL10RA,CD274,VAV1,PIK3R2
PPAR Signaling	3.16	0.126	-3.464	IL33,IL1A,NFKBIA,IL1RN,NFKBIE,PTGS2,NFKB2,TNFRSF1B,NFKB1,TNF,IL18RAP,AIP
Interferon Signaling	3.16	0.194	2.449	IFIT3,IFIT1,OAS1,STAT2,IRF9,IRF1,ISG15
α-tocopherol Degradation	3.14	0.6	NA	CYP4A11,CYP4F11,CYP4F2
Tyrosine Degradation I	3.14	0.6	NA	HPD,TAT,HGD
Complement System	3.08	0.189	1.633	C1R,C4A/C4B,C5AR1,ITGAM,MBL2,C1S,CFB
Hepatic Fibrosis / Hepatic Stellate Cell Activation	3.08	0.0984	NA	IL4R,IL1A,VCAM1,ICAM1,NFKB2,NFKB1,FAS,IL18RAP,CCL2,TIMP1,CSF1,CCL21,IL10RA,LBP,SERPINE1,TNFRSF1B,COL27A1,TNF
Role of Osteoblasts, Osteoclasts and Chondrocytes in Rheumatoid Arthritis	3	0.0901	NA	FZD10,IL1A,BGLAP,MAP2K7,WNT3,NFKBIE,ITGA2,ITGA5,NFKB1,IL18RAP,IL33,NFKBIA,CSF1,IL1RN,FZD6,PIK3R2,TRAF5,TNFRSF1B,TNF,BIRC3,IL11
Hematopoiesis from Multipotent Stem Cells	2.91	0.333	NA	IL5,CSF1,IL2,CSF3
RANK Signaling in Osteoclasts	2.89	0.118	1.265	MAP3K15,MAP3K12,MAP2K7,NFKBIA,NFKBIE,MAP3K8,TRAF5,PIK3R2,NFKB2,NFKB1,BIRC3,MAPK11
Nicotine Degradation II	2.88	0.143	NA	UGT2B28,UGT1A6,Cyp2c40 (includes others),UGT1A3,INMT,UGT1A4,UGT1A1,UGT1A7 (includes others),CYP2C8
Glucocorticoid Receptor Signaling	2.87	0.0833	NA	CD247,TAF9,BGLAP,MAP2K7,VCAM1,ICAM1,IL5,NFKBIE,TAT,CEBPB,NFKB1,MAPK11,FCGR1A,FGG,TAF4B,NFKBIA,CCL2,IL1RN,IL2,PTGS2,PIK3R2,SERPINE1,NOS2,TNF
B Cell Activating Factor Signaling	2.81	0.171	0.447	MAP2K7,NFKBIA,NFKBIE,TRAF5,NFKB2,NFKB1,MAPK11
Osteoarthritis Pathway	2.79	0.0905	2.982	FZD10,BGLAP,ITGA2,ITGA5,GREM1,CASP4,CEBPB,NFKB2,HIF1A,C1QTNF4,NFKB1,IL18RAP,TLR2,ELF3,FZD6,PTGS2,TNFRSF1B,NOS2,TNF
Intrinsic Prothrombin Activation Pathway	2.75	0.167	2.449	KNG1,F12,F5,FGB,FGA,FGG,F2
Nicotine Degradation III	2.72	0.148	NA	UGT2B28,UGT1A6,Cyp2c40 (includes others),UGT1A3,UGT1A4,UGT1A1,UGT1A7 (includes others),CYP2C8
Regulation of IL-2 Expression in Activated and Anergic T Lymphocytes	2.69	0.125	NA	CD247,CD28,MAP2K7,NFKBIA,IL2,NFKBIE,ZAP70,VAV1,NFKB2,NFKB1
MIF Regulation of Innate Immunity	2.68	0.163	1.89	NFKBIA,NFKBIE,PLA2G4B,PTGS2,NFKB2,NOS2,NFKB1
Role of Hypercytokinemia/hyperchemokinemia in the Pathogenesis of Influenza	2.68	0.163	NA	IL33,CXCL10,CCR1,IL1A,CCL2,IL1RN,TNF
iCOS-iCOSL Signaling in T Helper Cells	2.65	0.106	1.897	CD247,CD28,IL2RG,NFKBIA,HLA-A,IL2,NFKBIE,ZAP70,VAV1,PIK3R2,NFKB2,NFKB1,LCP2
Superpathway of Melatonin Degradation	2.65	0.132	NA	UGT2B28,UGT1A6,Cyp2c40 (includes others),SMOX,UGT1A3,UGT1A4,UGT1A1,UGT1A7 (includes others),CYP2C8
Oxidative Phosphorylation	2.64	0.11	NA	MT-CO1,ATP5G2,NDUFB4,COX17,MT-ATP6,NDUFA11,MT-CO3,CYCS,MT-CO2,MT-ND3,NDUFS3,UQCRC1
Superpathway of Citrulline Metabolism	2.64	0.286	NA	LOC102724788/PRODH,NOS2,CPS1,ARG1
Role of RIG1-like Receptors in Antiviral Innate Immunity	2.63	0.159	1.342	DHX58,IRF7,NFKBIA,NFKBIE,DDX58,NFKB2,NFKB1
Role of IL-17F in Allergic Inflammatory Airway Diseases	2.63	0.159	2	CXCL10,CCL2,NFKB2,NFKB1,IL17RA,CXCL6,IL11
Differential Regulation of Cytokine Production in Intestinal Epithelial Cells by IL-17A and IL-17F	2.61	0.217	NA	IL1A,CCL2,LCN2,CSF3,TNF
IL-17 Signaling	2.49	0.118	NA	CXCL10,CCL2,TIMP1,CEBPB,PTGS2,PIK3R2,NOS2,IL17RA,NFKB1,MAPK11
MIF-mediated Glucocorticoid Regulation	2.49	0.171	1.342	NFKBIA,NFKBIE,PLA2G4B,PTGS2,NFKB2,NFKB1
MSP-RON Signaling Pathway	2.47	0.125	NA	TLR2,CSF2RB,F12,ITGAM,CCL2,CSF1,PIK3R2,NOS2,TNF
Autoimmune Thyroid Disease Signaling	2.46	0.149	NA	CD28,IL5,HLA-A,IL2,HLA-F,Ighg2b,FAS
Neuregulin Signaling	2.39	0.114	1.414	RPS6,ITGA2,RPS6KB2,NRG4,ITGA5,HBEGF,PIK3R2,EREG,PRKCG,AREG
Glycolysis I	2.37	0.192	NA	PGK1,ENO1,ALDOB,GAPDH,ALDOC
Gluconeogenesis I	2.37	0.192	NA	PGK1,ENO1,ALDOB,GAPDH,ALDOC
Melatonin Degradation I	2.3	0.127	NA	UGT2B28,UGT1A6,Cyp2c40 (includes others),UGT1A3,UGT1A4,UGT1A1,UGT1A7 (includes others),CYP2C8
OX40 Signaling Pathway	2.28	0.11	-1.134	CD247,NFKBIA,H2-T10,HLA-A,IL2,NFKBIE,TRAF5,NFKB2,HLA-F,NFKB1
IL-1 Signaling	2.25	0.109	2.333	IL1A,MAP2K7,NFKBIA,MYD88,NFKBIE,IRAK3,NFKB2,NFKB1,MAPK11,GNG10
IL-17A Signaling in Airway Cells	2.24	0.115	1.134	NFKBIA,NFKBIE,CCL20,PIK3R2,NFKB2,IL17RA,NFKB1,MAPK11,CXCL6
Role of Tissue Factor in Cancer	2.21	0.0976	NA	CSF1,EGR1,PLAUR,HBEGF,FGB,PIK3R2,FGA,CYR61,MAPK11,FGG,F2,FGR
Phagosome Formation	2.21	0.0976	NA	TLR2,CLEC7A,MBL2,MSR1,VTN,ITGA2,ITGA5,PIK3R2,Ighg2b,FCGR1A,PRKCG,FCAMR
Antioxidant Action of Vitamin C	2.21	0.102	-2.121	CSF2RB,NFKBIA,NFKBIE,PLA2G4B,NFKB2,NFKB1,GSTO2,TXNRD2,MAPK11,TNF,TXNRD1
Mitochondrial Dysfunction	2.19	0.0877	NA	MT-CO1,ATP5G2,NDUFB4,MT-ATP6,COX17,CPT1B,MT-CO2,NDUFA11,MT-CO3,CYCS,MT-ND3,UQCRC1,NDUFS3,TXNRD2,SNCA
Regulation of eIF4 and p70S6K Signaling	2.14	0.0892	0.447	PPP2R5B,ITGA2,RPS23,RPS8,EIF3J,ITGA5,MAPK11,FAU,RPS6,RPS7,EIF4EBP3,EIF4A1,PIK3R2,RPS12
B Cell Receptor Signaling	2.14	0.0842	2.84	MAP3K15,MAP2K7,EGR1,NFKBIE,NFKB2,NFKB1,MAPK11,MAP3K12,NFKBIA,RPS6KB2,MAP3K8,VAV1,PIK3AP1,PIK3R2,Ighg2b,BCL2A1
Thyroid Hormone Metabolism II (via Conjugation and/or Degradation)	2.14	0.146	NA	UGT2B28,UGT1A6,UGT1A3,UGT1A4,UGT1A1,UGT1A7 (includes others)
Lymphotoxin β Receptor Signaling	2.14	0.119	0.816	VCAM1,NFKBIA,RELB,CYCS,TRAF5,PIK3R2,NFKB2,NFKB1
Role of Cytokines in Mediating Communication between Immune Cells	2.12	0.13	NA	IL33,IL1A,IL5,IL1RN,IL2,CSF3,TNF
Leukocyte Extravasation Signaling	2.05	0.0806	2.138	VCAM1,MMP7,ICAM1,ITGA2,ITGA5,NCF4,MAPK11,MMP24,NOX1,PRKCG,ITGAM,CLDN8,TIMP1,VAV1,CLDN2,PIK3R2,CTNND1
Pyrimidine Ribonucleotides Interconversion	2.04	0.14	NA	NME3,ENTPD4,CMPK2,NME2,RAD54L,CTPS1
Allograft Rejection Signaling	2.03	0.107	NA	CD28,H2-T10,IL5,HLA-A,IL2,HLA-F,Ighg2b,TNF,FAS
Glutathione-mediated Detoxification	2.03	0.161	NA	GSTT2/GSTT2B,Gstm3,GSTA5,GSTO2,GSTP1
PPARα/RXRα Activation	2	0.0833	0.577	MAP2K7,GPD1,Cyp2c40 (includes others),APOA2,NFKBIE,CPT1B,BCL3,NFKB2,NFKB1,IL18RAP,AIP,APOA1,NFKBIA,HELZ2,CYP2C8
Airway Inflammation in Asthma	1.99	0.5	NA	IL5,TNF
CD28 Signaling in T Helper Cells	1.97	0.0909	2.121	CD247,CD28,NFKBIA,HLA-A,IL2,NFKBIE,ZAP70,VAV1,PIK3R2,NFKB2,NFKB1,LCP2
4-1BB Signaling in T Lymphocytes	1.97	0.156	NA	NFKBIA,NFKBIE,NFKB2,NFKB1,MAPK11
Maturity Onset Diabetes of Young (MODY) Signaling	1.96	0.19	NA	ALDOB,GAPDH,FABP1,HNF4A
Inflammasome pathway	1.96	0.19	2	NLRP3,MYD88,NFKB2,NFKB1
Pyrimidine Ribonucleotides De Novo Biosynthesis	1.94	0.133	NA	NME3,ENTPD4,CMPK2,NME2,RAD54L,CTPS1
Adipogenesis pathway	1.93	0.0896	NA	SAP18,NR1D2,FZD10,ARNTL,EGR2,DLK1,FZD6,CEBPD,CEBPB,HIF1A,PER2,TNF
Retinoate Biosynthesis I	1.86	0.147	NA	RDH10,Rdh7,RDH5,AKR1C4,AKR1B10
Role of IL-17A in Psoriasis	1.8	0.231	NA	CCL20,IL17RA,CXCL6
Aryl Hydrocarbon Receptor Signaling	1.79	0.0857	1.342	CTSD,GSTT2/GSTT2B,IL1A,Gstm3,GSTA5,NFKB2,NFKB1,GSTO2,TNF,FAS,GSTP1,AIP
Tumoricidal Function of Hepatic Natural Killer Cells	1.76	0.167	NA	ENDOG,ICAM1,CYCS,FAS
PI3K/AKT Signaling	1.75	0.088	2.111	NFKBIA,NFKBIE,ITGA2,PPP2R5B,RPS6KB2,ITGA5,MAP3K8,PTGS2,PIK3R2,NFKB2,NFKB1
T Cell Receptor Signaling	1.75	0.0917	NA	CD247,CD28,PTPN7,NFKBIA,ZAP70,VAV1,PIK3R2,NFKB2,NFKB1,LCP2
NRF2-mediated Oxidative Stress Response	1.74	0.0777	1	MAP2K7,GSTA5,JUNB,MAFF,TXNRD1,PRKCG,BACH1,GSTT2/GSTT2B,FTL,Gstm3,FOSL1,JUND,PIK3R2,GSTO2,GSTP1
Role of JAK family kinases in IL-6-type Cytokine Signaling	1.7	0.16	NA	SOCS3,OSM,OSMR,MAPK11
Type II Diabetes Mellitus Signaling	1.69	0.0859	1.897	SOCS3,MAP2K7,NFKBIA,NFKBIE,CEBPB,PIK3R2,NFKB2,TNFRSF1B,NFKB1,TNF,PRKCG
Urea Cycle	1.62	0.333	NA	CPS1,ARG1
HGF Signaling	1.61	0.087	1.414	MAP3K15,MAP3K12,MAP2K7,ELF3,ITGA2,ITGA5,MAP3K8,PTGS2,PIK3R2,PRKCG
Small Cell Lung Cancer Signaling	1.55	0.0941	NA	NFKBIA,NFKBIE,CYCS,TRAF5,PTGS2,PIK3R2,NFKB2,NFKB1
Vitamin-C Transport	1.55	0.188	NA	GSTO2,TXNRD2,TXNRD1
Parkinson's Signaling	1.55	0.188	NA	CYCS,MAPK11,SNCA
LPS-stimulated MAPK Signaling	1.5	0.092	1.89	NFKBIA,NFKBIE,LBP,PIK3R2,NFKB2,NFKB1,MAPK11,PRKCG
NF-κB Activation by Viruses	1.5	0.092	2.828	NFKBIA,NFKBIE,ITGA2,ITGA5,PIK3R2,NFKB2,NFKB1,PRKCG
Thioredoxin Pathway	1.48	0.286	NA	TXNRD2,TXNRD1
Role of MAPK Signaling in the Pathogenesis of Influenza	1.48	0.0972	NA	CXCL10,MAP2K7,CCL2,PLA2G4B,PTGS2,MAPK11,TNF
Ubiquinol-10 Biosynthesis (Eukaryotic)	1.48	0.176	NA	GADL1,CYP4F11,ECHDC1
Differential Regulation of Cytokine Production in Macrophages and T Helper Cells by IL-17A and IL-17F	1.41	0.167	NA	CCL2,CSF3,TNF
Serotonin Degradation	1.4	0.0933	NA	UGT2B28,UGT1A6,SMOX,UGT1A3,UGT1A4,UGT1A1,UGT1A7 (includes others)
IL-15 Signaling	1.37	0.0921	NA	IL2RG,VCAM1,PIK3R2,NFKB2,NFKB1,MAPK11,TNF
Xanthine and Xanthosine Salvage	1.37	1	NA	PNP
Methylglyoxal Degradation VI	1.37	1	NA	LDHD
4-hydroxybenzoate Biosynthesis	1.37	1	NA	TAT
4-hydroxyphenylpyruvate Biosynthesis	1.37	1	NA	TAT
Citrulline Biosynthesis	1.37	0.25	NA	LOC102724788/PRODH,ARG1
Ceramide Signaling	1.35	0.086	2.121	CTSD,PPP2R5B,CYCS,PIK3R2,NFKB2,TNFRSF1B,NFKB1,TNF
Fcγ Receptor-mediated Phagocytosis in Macrophages and Monocytes	1.35	0.086	2.828	RPS6KB2,VAV1,PIK3R2,FYB,FCGR1A,FGR,LCP2,PRKCG
Acute Myeloid Leukemia Signaling	1.35	0.086	0.378	CSF3R,CSF2RB,MAP2K7,PIM1,RPS6KB2,PIK3R2,NFKB2,NFKB1
ERK/MAPK Signaling	1.35	0.0704	0.535	DUSP6,PPP2R5B,ITGA2,ITGA5,MAPKAPK5,DUSP2,PRKCG,PPP1CC,H3F3A/H3F3B,ELF3,PLA2G4B,PIK3R2,PPP1CA,HIST2H3C
Cytotoxic T Lymphocyte-mediated Apoptosis of Target Cells	1.34	0.125	NA	CD247,HLA-A,CYCS,FAS
Circadian Rhythm Signaling	1.3	0.121	NA	ARNTL,GRIN3B,NR1D1,PER2
C3H/HeN Adult Naive 24 hpi vs PBS
Ingenuity Canonical Pathways	-log(p-value)	Ratio	z-score	Molecules
Granulocyte Adhesion and Diapedesis	19.9	0.33	NA	SELL,MMP3,MMP13,CCL20,CCL17,Cxcl9,MMP24,CXCL10,IL1R2,CXCL3,CXCL13,Cxcl3,Ccl6,TNFRSF11B,CSF3R,CSF3,FPR1,IL33,ITGAM,CCL4,CLDN8,SELP,IL1RN,CX3CL1,TNF,MMP7,IL1A,ICAM1,CCL22,MMP25,HRH3,CCL2,Ccl8,CCL3L3,Ccl2,MMP8,TNFRSF1B,CCL19,CLDN10,VCAM1,C5AR1,Cxcl11,ITGA2,FPR2,MMP10,IL1R1,CCL11,ITGAL,CXCL6,Ccl9,IL18RAP,CXCL16,ITGB2,CLDN5,CCL27,CCL21,IL1B,CXCL2,Ccl7
Agranulocyte Adhesion and Diapedesis	14.4	0.277	NA	SELL,MMP3,CCL20,CCL17,MMP13,Cxcl9,MMP24,CXCL10,CXCL3,CXCL13,Cxcl3,ACTG2,Ccl6,MYL7,IL33,CCL4,SELP,CLDN8,IL1RN,CX3CL1,TNF,IL1A,MMP7,ICAM1,CCL22,MMP25,ITGB7,CCL2,Ccl8,CCL3L3,MMP8,Ccl2,CCL19,MYH1,CLDN10,VCAM1,Cxcl11,C5AR1,ITGA2,MMP10,IL1R1,CCL11,CXCL6,Ccl9,CXCL16,ITGB2,MYH2,CLDN5,CCL27,CCL21,IL1B,CXCL2,Ccl7
Altered T Cell and B Cell Signaling in Rheumatoid Arthritis	13.8	0.378	NA	IL1A,SLAMF1,HLA-A,TLR8,HLA-DQA1,LTB,IL22,IL6,HLA-DQB1,FAS,CD28,CXCL13,HLA-DMA,IL2,HLA-DRA,TLR1,HLA-DMB,Tlr11,IFNG,TNFSF11,SPP1,NFKB2,TLR9,IL17A,IL33,CD80,IL1RN,TNFSF13,TLR6,FCER1G,CCL21,Tlr13,IL1B,TNF
Th1 and Th2 Activation Pathway	12.5	0.265	NA	CD247,CCR3,SOCS3,SOCS1,CCR5,TNFRSF4,IL12RB1,HAVCR2,HLA-DQB1,IL6,SPI1,CD28,CD274,IL2RB,KLRC1,IL4R,IL2RG,DLL1,IL12RB2,TLR9,IRF1,PIK3R3,IL33,IRS1,IL10RA,VAV1,PIK3CD,ICAM1,KLRD1,HLA-A,HLA-DQA1,PIK3R5,NFIL3,IL2,HLA-DMA,HLA-DRA,HLA-DMB,PIK3R2,STAT1,CCR1,IFNG,TNFSF11,IKZF1,TSLP,STAT4,ITGB2,CD80,IL10RB,JAK3
Role of Pattern Recognition Receptors in Recognition of Bacteria and Viruses	12.5	0.299	3.962	IL1A,LIF,CNTF,TLR8,PIK3R5,IL6,IL2,IL17D,TLR1,CASP1,OSM,CLEC6A,PIK3R2,IL17F,PTX3,Tlr11,IFNG,OAS1,NLRP3,C3,C5AR1,OAS2,MYD88,NFKB2,TLR9,OAS3,Oas1f,IL17A,PIK3R3,CLEC7A,NOD2,IRF7,PLCG2,SYK,IRS1,TLR6,TGFB3,IL1B,PIK3CD,TNF,IL11
T Helper Cell Differentiation	11.7	0.384	NA	IL12RB1,HLA-A,IL21R,HLA-DQA1,FOXP3,IL6,HLA-DQB1,CD28,HLA-DMA,IL2,HLA-DMB,HLA-DRA,IL17F,STAT1,TNFRSF1B,TNFRSF11B,IFNG,IL4R,IL2RG,IL12RB2,RORC,IL17A,STAT4,CD80,IL10RA,FCER1G,IL10RB,TNF
Th1 Pathway	11.4	0.289	2.921	CD247,SOCS1,SOCS3,CCR5,ICAM1,IL12RB1,HLA-A,KLRD1,HAVCR2,PIK3R5,HLA-DQA1,HLA-DQB1,IL6,CD28,NFIL3,HLA-DMA,IL2,HLA-DRA,HLA-DMB,CD274,PIK3R2,STAT1,KLRC1,IFNG,DLL1,TNFSF11,IL12RB2,TLR9,IRF1,PIK3R3,STAT4,ITGB2,CD80,IRS1,IL10RB,IL10RA,VAV1,PIK3CD,JAK3
TREM1 Signaling	11.3	0.373	4.914	TREM1,Naip1 (includes others),ICAM1,TLR8,CIITA,IL6,FCGR2B,CXCL3,CCL2,NLRC3,TLR1,CASP1,Tlr11,NLRP3,TYROBP,MYD88,NFKB2,TLR9,NLRC5,NOD2,NLRP12,PLCG2,TLR6,NLRP4,IL1B,Tlr13,TNF,ITGAX
Type I Diabetes Mellitus Signaling	10.8	0.306	2.985	CD247,SOCS1,SOCS3,HLA-A,NFKBIE,HLA-DQA1,HLA-DQB1,MAPK11,FAS,CD28,HLA-DMA,IL2,HLA-DMB,HLA-DRA,CASP8,NOS2,HLA-F,STAT1,TNFRSF1B,TNFRSF11B,IFNG,MAP2K7,CASP3,MYD88,NFKB2,IL1R1,IRF1,NFKBID,CD80,FCER1G,IL1B,CYCS,TNF,HLA-E
Dendritic Cell Maturation	10.2	0.24	4.727	IL1A,PLCB2,ICAM1,HLA-A,NFKBIE,PIK3R5,HLA-DQA1,NOTUM,LTB,HLA-DQB1,IL6,FCGR2B,FCGR1A,MAPK11,PLCH1,PLCD3,HLA-DMA,HLA-DRA,HLA-DMB,PIK3R2,TNFRSF1B,STAT1,PLCD4,FCGR3A/FCGR3B,TNFRSF11B,FCGR2A,MYD88,TYROBP,NFKB2,CREB5,TLR9,STAT4,PIK3R3,IL33,NFKBID,CD80,IL1RN,PLCG2,IRS1,FCER1G,IL1B,STAT2,PIK3CD,IRF8,TNF,CCR7
HMGB1 Signaling	9.66	0.271	3.55	IL1A,ICAM1,LIF,CNTF,PIK3R5,IL6,MAPK11,CCL2,IL2,IL17D,OSM,PIK3R2,IL17F,RHOF,SERPINE1,TNFRSF1B,TNFRSF11B,PLAT,IFNG,VCAM1,MAP2K7,HAT1,RAC1,NFKB2,IL1R1,TLR9,IL17A,PIK3R3,FOS,RND3,IRS1,TGFB3,IL1B,PIK3CD,TNF,IL11
Graft-versus-Host Disease Signaling	9.27	0.417	NA	IFNG,IL1A,HLA-A,HLA-DQA1,HLA-DQB1,IL6,FAS,IL33,CD28,CD80,HLA-DMA,IL2,IL1RN,HLA-DMB,HLA-DRA,FCER1G,IL1B,HLA-F,TNF,HLA-E
Acute Phase Response Signaling	9.22	0.241	3.307	SOCS1,SOCS3,IL1A,Saa3,APOA2,NFKBIE,SERPINA3,IL6,MAPK11,C1R,C4A/C4B,SAA1,CFB,OSM,PIK3R2,LBP,SERPINE1,TNFRSF1B,TNFRSF11B,TTR,MAP2K7,C3,MYD88,C1S,AHSG,CEBPB,NFKB2,IL1R1,TCF3,PIK3R3,IL33,NFKBID,FOS,ALB,FTL,HP,TF,IL1RN,IL1B,PIK3CD,TNF
IL-10 Signaling	9.06	0.348	NA	CCR1,SOCS3,IL4R,IL1A,CCR5,FCGR2A,NFKBIE,IL1R1,NFKB2,IL6,FCGR2B,MAPK11,IL18RAP,IL33,IL1R2,NFKBID,FOS,IL1RN,IL10RB,IL10RA,IL1B,CD14,LBP,TNF
Production of Nitric Oxide and Reactive Oxygen Species in Macrophages	8.94	0.227	3.703	PPARA,MAP3K15,APOF,APOA2,NFKBIE,PPP2R5B,PIK3R5,APOC2,SPI1,MAPK11,LYZ,PPP1CC,CYBB,S100A8,PIK3R2,RHOF,NOS2,PPP1CA,TNFRSF1B,STAT1,TNFRSF11B,IFNG,MAP2K7,PTPN6,RAC1,NFKB2,NCF4,TLR9,IRF1,PIK3R3,MAP3K12,NFKBID,FOS,ALB,RND3,PLCG2,IRS1,PPP2R2B,PIK3CD,MAP3K8,IRF8,JAK3,TNF,CLU
Role of Macrophages, Fibroblasts and Endothelial Cells in Rheumatoid Arthritis	8.92	0.193	NA	SOCS1,SOCS3,PLCB2,MMP3,WNT3,TLR8,MMP13,LTB,IL6,FCGR1A,IL1R2,PLCD3,TLR1,OSM,TRAF5,TNFRSF11B,ADAMTS4,RAC1,TCF3,CREB5,TLR9,PIK3R3,IL33,NFKBID,IL1RN,PLCG2,IRS1,FZD6,PIK3CD,TNF,IL1A,ICAM1,NFKBIE,CEBPD,PIK3R5,NOTUM,IL17RA,PLCH1,CCL2,DKK3,PIK3R2,NOS2,TNFRSF1B,PLCD4,FCGR3A/FCGR3B,Tlr11,TNFSF11,MAP2K7,VCAM1,C5AR1,MYD88,CEBPB,IL1R1,IL17A,IL18RAP,FOS,TLR6,IL1B,Tlr13,SOST
Th2 Pathway	8.68	0.247	1.569	CD247,CCR3,SOCS3,CCR5,ICAM1,TNFRSF4,IL12RB1,HLA-A,PIK3R5,HLA-DQA1,HLA-DQB1,SPI1,CD28,HLA-DMA,IL2,HLA-DRA,HLA-DMB,PIK3R2,IL2RB,CCR1,IFNG,IL4R,DLL1,IL2RG,IKZF1,IL12RB2,TLR9,TSLP,IL33,PIK3R3,STAT4,ITGB2,CD80,IRS1,VAV1,PIK3CD,JAK3
Atherosclerosis Signaling	8.42	0.26	NA	CCR3,IL1A,ICAM1,MSR1,MMP3,APOF,APOA2,MMP13,APOC2,IL6,CCR2,TNFRSF12A,PLBD1,LYZ,CCL2,S100A8,IFNG,ALOX15,VCAM1,NFKB2,CCL11,TNFRSF14,IL33,ITGB2,ALB,SELP,PLA2G2D,IL1RN,PLA2G4B,IL1B,ALOX5,TNF,CLU
LXR/RXR Activation	8.39	0.264	-1.976	IL1A,MSR1,APOF,APOA2,APOC2,IL6,C4A/C4B,IL1R2,LYZ,CCL2,SAA1,S100A8,LBP,TNFRSF1B,NOS2,TNFRSF11B,TTR,C3,AHSG,UGT1A3,IL1R1,NFKB2,IL18RAP,IL33,ALB,TF,IL1RN,IL1B,CD14,PTGS2,TNF,CLU
Cell Cycle Control of Chromosomal Replication	8.13	0.425	NA	MCM5,LIG1,MCM6,CDC45,CDT1,CDC6,DNA2,CDC7,POLD1,MCM4,MCM3,PCNA,PRIM1,MCM2,TOP2A,MCM7,ORC1
Communication between Innate and Adaptive Immune Cells	8.02	0.287	NA	IL1A,HLA-A,TLR8,IL6,CXCL10,CD28,CCL3L3,IL2,TLR1,HLA-DRA,HLA-F,Tlr11,IFNG,TLR9,Ccl9,IL33,CCL4,CD80,IL1RN,TNFSF13,TLR6,FCER1G,Tlr13,IL1B,TNF,CCR7,HLA-E
Antigen Presentation Pathway	7.62	0.421	NA	PSMB9,IFNG,HLA-A,CIITA,HLA-DQA1,PSMB8,CD74,HLA-DQB1,TAP1,NLRC5,HLA-DMA,HLA-DMB,HLA-DRA,HLA-F,TAP2,HLA-E
CD28 Signaling in T Helper Cells	7.41	0.242	2.558	CD247,HLA-A,NFKBIE,PIK3R5,HLA-DQA1,HLA-DQB1,CTLA4,PTPRC,CD28,LCK,HLA-DMA,IL2,HLA-DRA,HLA-DMB,PIK3R2,ITK,PTPN6,RAC1,NFKB2,TLR9,PIK3R3,FOS,NFKBID,CD80,WAS,SYK,IRS1,ZAP70,FCER1G,PIK3CD,VAV1,LCP2
iCOS-iCOSL Signaling in T Helper Cells	7.05	0.244	3.138	CD247,HLA-A,NFKBIE,PIK3R5,HLA-DQA1,HLA-DQB1,PTPRC,CD28,LCK,HLA-DMA,IL2,HLA-DMB,HLA-DRA,PIK3R2,IL2RB,ITK,IL2RG,RAC1,NFKB2,TLR9,INPP5D,PIK3R3,NFKBID,CD80,IRS1,ZAP70,FCER1G,PIK3CD,VAV1,LCP2
Phagosome Formation	7.05	0.244	NA	Tlr11,PLCB2,MSR1,FCGR2A,ITGA2,NOTUM,PIK3R5,TLR8,FCGR2B,TLR9,FCGR1A,PLCH1,INPP5D,PIK3R3,PLCD3,CLEC7A,RND3,PLCG2,IRS1,SYK,TLR6,TLR1,FCER1G,Tlr13,PIK3CD,PIK3R2,RHOF,PLCD4,FCGR3A/FCGR3B,FCAMR
Hepatic Fibrosis / Hepatic Stellate Cell Activation	6.74	0.208	NA	COL8A2,IL1A,CCR5,ICAM1,CTGF,MMP13,IL6,FAS,COL28A1,IL1R2,CXCL3,CCL2,TIMP1,LAMA1,LBP,SERPINE1,STAT1,TNFRSF1B,TNFRSF11B,MYH1,IFNG,IL4R,VCAM1,Agtr1b,NFKB2,IL1R1,COL20A1,MYL7,IL18RAP,FGF1,MYH2,CCL21,IL10RA,TGFB3,IL1B,CD14,TNF,CCR7
Crosstalk between Dendritic Cells and Natural Killer Cells	6.64	0.27	NA	CD209,IFNG,IL2RG,TYROBP,HLA-A,KLRD1,LTB,NFKB2,IL6,TLR9,ITGAL,FAS,CD28,CSF2RB,CD80,IL2,HLA-DRA,ACTG2,TNFRSF1B,HLA-F,TNF,CCR7,HLA-E,IL2RB
PKCθ Signaling in T Lymphocytes	6.26	0.226	3.528	CD247,MAP3K15,HLA-A,NFKBIE,PIK3R5,HLA-DQA1,HLA-DQB1,CD28,LCK,HLA-DMA,IL2,HLA-DMB,HLA-DRA,PIK3R2,RAC1,NFKB2,TLR9,PIK3R3,FOS,NFKBID,MAP3K12,CD80,IRS1,PLCG2,ZAP70,FCER1G,PIK3CD,MAP3K8,VAV1,LCP2
Interferon Signaling	6.23	0.389	3.051	SOCS1,IFNG,IFIT3,OAS1,IRF9,PSMB8,TAP1,IFITM2,IRF1,ISG15,IFITM3,IFIT1,STAT2,STAT1
Role of Osteoblasts, Osteoclasts and Chondrocytes in Rheumatoid Arthritis	6.04	0.185	NA	IL1A,BGLAP,Naip1 (includes others),MMP3,WNT3,BMP2,NFKBIE,PIK3R5,MMP13,IL6,IL1R2,DKK3,MMP8,PIK3R2,TRAF5,TNFRSF1B,BIRC3,TNFRSF11B,ADAMTS4,NAIP,IFNG,TNFSF11,MAP2K7,SPP1,SMAD9,ITGA2,IL1R1,TCF3,TLR9,IL18RAP,IL17A,PIK3R3,IL33,NFKBID,FOS,IL1RN,IRS1,FZD6,IL1B,PIK3CD,SOST,TNF,IL11
IL-12 Signaling and Production in Macrophages	5.84	0.212	NA	IL12RB1,APOF,APOA2,PIK3R5,APOC2,MAPK11,SPI1,LYZ,S100A8,PIK3R2,NOS2,STAT1,IFNG,ALOX15,MYD88,IL12RB2,CEBPB,NFKB2,TLR9,IRF1,PIK3R3,STAT4,FOS,ALB,IRS1,TGFB3,PIK3CD,MAP3K8,IRF8,TNF,CLU
Role of NFAT in Regulation of the Immune Response	5.66	0.194	4.352	CD247,PLCB2,HLA-A,NFKBIE,PIK3R5,HLA-DQA1,HLA-DQB1,FCGR2B,FCGR1A,H2BFM,CD28,LCK,HLA-DMA,HLA-DRA,HLA-DMB,PIK3R2,FCGR3A/FCGR3B,ITK,FCGR2A,NFKB2,TLR9,GNG10,PIK3R3,BTK,FOS,NFKBID,CD80,PLCG2,IRS1,SYK,ZAP70,LYN,FCER1G,PIK3CD,RCAN2,LCP2
IL-6 Signaling	5.6	0.219	3.138	SOCS1,SOCS3,IL1A,NFKBIE,PIK3R5,IL6,MAPK11,IL1R2,LBP,PIK3R2,TNFRSF1B,TNFRSF11B,MAP2K7,CEBPB,IL1R1,NFKB2,TLR9,IL18RAP,IL33,PIK3R3,FOS,NFKBID,IL1RN,IRS1,IL1B,CD14,PIK3CD,TNF
IL-17A Signaling in Fibroblasts	5.56	0.371	NA	NFKBIE,LCN2,CEBPD,IL6,NFKB2,CEBPB,NFKBIZ,IL17RA,MAPK11,IL17A,NFKBID,FOS,CCL2
Role of IL-17A in Arthritis	5.54	0.275	NA	NFKBIE,PIK3R5,CCL20,MMP13,NFKB2,TLR9,IL17RA,MAPK11,CXCL6,IL17A,PIK3R3,CXCL3,NFKBID,CCL2,IRS1,PIK3CD,PTGS2,PIK3R2,NOS2
Natural Killer Cell Signaling	5.53	0.221	NA	CD247,KLRD1,PIK3R5,LCK,PIK3R2,HCST,FCGR3A/FCGR3B,KLRC1,PTPN6,TYROBP,FCGR2A,RAC1,SH3BP2,TLR9,INPP5D,PIK3R3,NCR1,INPP5J,SYK,IRS1,PLCG2,ZAP70,CD244,FCER1G,PIK3CD,VAV1,LCP2
IL-4 Signaling	5.45	0.247	NA	SOCS1,PTPN6,IL4R,IL2RG,IL13RA1,HLA-A,HLA-DQA1,PIK3R5,HMGA1,HLA-DQB1,TLR9,INPP5D,PIK3R3,INPP5J,HLA-DMA,IRS1,HLA-DMB,HLA-DRA,RPS6KB2,PIK3CD,PIK3R2,JAK3
Leukocyte Extravasation Signaling	5.15	0.18	3.43	MMP7,ICAM1,MMP3,PIK3R5,MMP13,MMP25,MAPK11,MMP24,TIMP1,MMP8,CYBB,PIK3R2,ACTG2,ITK,CLDN10,VCAM1,ITGA2,RAC1,MMP10,NCF4,TLR9,ITGAL,PIK3R3,BTK,ITGB2,TIMP4,ITGAM,CLDN5,ARHGAP9,CLDN8,WAS,PLCG2,IRS1,RASGRP1,CD44,VAV1,PIK3CD,CTNND1
Differential Regulation of Cytokine Production in Intestinal Epithelial Cells by IL-17A and IL-17F	5.12	0.435	NA	IFNG,IL1A,CCL4,CCL2,LCN2,IL1B,IL17F,CSF3,TNF,IL17A
NF-κB Signaling	5.08	0.188	3.087	IL1A,BMP2,NFKBIE,TLR8,PIK3R5,TNFAIP3,IL1R2,LCK,UBE2V1,TLR1,PIK3R2,TRAF5,CASP8,TNFRSF1B,TNFRSF11B,MAP2K7,TNFSF11,MYD88,NFKB2,IL1R1,TLR9,IL33,PIK3R3,NFKBID,IL1RN,PLCG2,IRS1,TLR6,ZAP70,FCER1G,IL1B,PIK3CD,MAP3K8,TNF
Hepatic Cholestasis	4.97	0.194	NA	PPARA,IL1A,LIF,CNTF,NFKBIE,IL6,IL1R2,IL2,IL17D,OSM,LBP,IL17F,TNFRSF1B,TNFRSF11B,MAP4K2,IFNG,CYP7B1,MYD88,NFKB2,IL1R1,IL18RAP,IL17A,IL33,NFKBID,FABP6,IL1RN,TGFB3,IL1B,CD14,TNF,IL11
iNOS Signaling	4.9	0.311	3.317	IFNG,MYD88,NFKBIE,HMGA1,NFKB2,MAPK11,IRF1,NFKBID,FOS,CD14,LBP,STAT1,JAK3,NOS2
Toll-like Receptor Signaling	4.87	0.25	2.333	PPARA,IL1A,MYD88,TLR8,TNFAIP3,NFKB2,TLR9,MAPK11,IL33,UBD,FOS,IL1RN,UBA52,TLR6,TLR1,IL1B,CD14,LBP,TNF
Role of JAK1 and JAK3 in γc Cytokine Signaling	4.73	0.254	NA	SOCS1,SOCS3,IL4R,IL2RG,FES,IL21R,PIK3R5,TLR9,TSLP,PIK3R3,IL2,IRS1,SYK,PIK3CD,PIK3R2,STAT1,JAK3,IL2RB
Inflammasome pathway	4.6	0.429	3	NAIP,NOD2,NLRP3,NLRP1,MYD88,CASP1,IL1B,NFKB2,CASP8
Systemic Lupus Erythematosus Signaling	4.5	0.169	NA	CD247,IL1A,HLA-A,Rnu6,RNU2-1,PIK3R5,IL6,FCGR2B,FCGR1A,PTPRC,CD28,LCK,IL2,EFTUD2,PIK3R2,HLA-F,FCGR3A/FCGR3B,LSM4,SNRNP40,PTPN6,FCGR2A,TLR9,INPP5D,RNU1-4,IL33,PIK3R3,FOS,CD80,IL1RN,PLCG2,IRS1,CD72,LYN,FCER1G,IL1B,PIK3CD,TNF,HLA-E
Role of IL-17A in Psoriasis	4.47	0.538	NA	CXCL3,S100A9,CCL20,S100A8,IL17RA,CXCL6,IL17A
Role of Hypercytokinemia/hyperchemokinemia in the Pathogenesis of Influenza	4.44	0.302	NA	CCR1,IFNG,CCR5,IL1A,IL6,IL17A,IL33,CXCL10,CCL4,CCL2,IL1RN,IL1B,TNF
p38 MAPK Signaling	4.28	0.202	2.711	IL1A,TIFA,HIST1H3C,MAPKAPK5,IL1R1,CREB5,MAPK11,FAS,IL18RAP,IL33,IL1R2,H3F3A/H3F3B,PLA2G2D,DUSP1,IL1RN,PLA2G4B,RPS6KB2,TGFB3,IL1B,MAP4K1,STAT1,TNFRSF1B,TNF,HIST2H3C
Differential Regulation of Cytokine Production in Macrophages and T Helper Cells by IL-17A and IL-17F	4.28	0.444	NA	CCL4,CCL2,IL1B,IL6,IL17F,CSF3,TNF,IL17A
B Cell Receptor Signaling	4.24	0.174	2.414	MAP3K15,NFKBIE,PIK3R5,FCGR2B,MAPK11,H2BFM,PTPRC,RPS6KB2,PIK3R2,MAP2K7,PTPN6,FCGR2A,EGR1,RAC1,NFKB2,CREB5,TLR9,TCF3,INPP5D,PIK3R3,BTK,NFKBID,MAP3K12,INPP5J,PLCG2,SYK,IRS1,LYN,PIK3AP1,PIK3CD,MAP3K8,VAV1,BCL2A1
IL-9 Signaling	4.21	0.289	1.387	SOCS3,IL2RG,PIK3R5,BCL3,NFKB2,TLR9,PIK3R3,IRS1,PIK3CD,PIK3R2,JAK3,STAT1,TNF
IL-17A Signaling in Airway Cells	4.15	0.231	1.807	NFKBIE,PIK3R5,CCL20,IL6,NFKB2,IL17RA,TLR9,CCL11,MAPK11,CXCL6,IL17A,PIK3R3,CXCL3,NFKBID,IRS1,PIK3CD,PIK3R2,JAK3
IL-17 Signaling	4.14	0.224	NA	MMP3,PIK3R5,CEBPB,IL6,TLR9,CCL11,IL17RA,MAPK11,IL17A,PIK3R3,CXCL10,CCL2,TIMP1,IRS1,PIK3CD,PTGS2,PIK3R2,IL17F,NOS2
Superpathway of Inositol Phosphate Compounds	4.12	0.162	NA	SOCS3,PLCB2,PPP1R1A,PPP2R5B,PIK3R5,STYX,PLCH1,DUSP2,PTPRC,CD28,PLCD3,PPP1CC,LCK,PHOSPHO1,PDCD1,PTPRO,KIT,PIK3R2,IP6K2,PPP1CA,PLCD4,PTPN7,PTPN6,PP2D1,TLR9,INPP5D,PLD4,PIK3R3,CD80,INPP5J,DUSP1,PLCG2,Ppp2r3d,IRS1,CILP,VAV1,PIK3CD,PIK3AP1
Glucocorticoid Receptor Signaling	4.02	0.153	NA	CD247,BGLAP,ICAM1,SGK1,NFKBIE,SLPI,PIK3R5,TAF10,IL6,POLR2B,HSPA5,FCGR1A,MAPK11,HSPA1L,IL1R2,CXCL3,CCL2,IL2,PIK3R2,SERPINE1,NOS2,STAT1,TAF9,IFNG,MAP2K7,VCAM1,RAC1,CEBPB,CCL11,TLR9,PIK3R3,TAF4B,NFKBID,FOS,IL1RN,DUSP1,IRS1,CDKN1A,TGFB3,IL1B,PIK3CD,PTGS2,JAK3,TNF
Autoimmune Thyroid Disease Signaling	4	0.277	NA	HLA-A,HLA-DQA1,HLA-DQB1,FAS,CD28,CD80,IL2,HLA-DMA,HLA-DRA,HLA-DMB,FCER1G,HLA-F,HLA-E
Role of PKR in Interferon Induction and Antiviral Response	3.99	0.293	NA	NFKBID,IFNG,CASP3,NFKBIE,CYCS,TRAF5,NFKB2,CASP8,STAT1,TNF,FCGR1A,IRF1
TNFR2 Signaling	3.94	0.333	0.707	NFKBID,NAIP,FOS,Naip1 (includes others),NFKBIE,TNFAIP3,NFKB2,TNFRSF1B,BIRC3,TNF
JAK/Stat Signaling	3.78	0.217	1.414	SOCS1,SOCS3,PTPN6,PIK3R5,CEBPB,IL6,NFKB2,TLR9,STAT4,PIK3R3,FOS,IRS1,CDKN1A,STAT2,PIK3CD,PIK3R2,STAT1,JAK3
IL-15 Signaling	3.77	0.224	NA	VCAM1,IL2RG,PIK3R5,IL6,NFKB2,TLR9,MAPK11,IL17A,PIK3R3,LCK,IRS1,SYK,PIK3CD,PIK3R2,JAK3,TNF,IL2RB
Osteoarthritis Pathway	3.73	0.162	3.536	BGLAP,MMP3,BMP2,PTHLH,MMP13,CASP4,HIF1A,IL1R2,ELF3,CASP1,S100A8,CASP8,TNFRSF1B,NOS2,ADAMTS4,SPP1,CASP3,SMAD9,ITGA2,RAC1,MMP10,GREM1,CEBPB,IL1R1,NFKB2,C1QTNF4,TCF3,CREB5,IL18RAP,S100A9,FZD6,IL1B,PTGS2,TNF
OX40 Signaling Pathway	3.72	0.209	-0.707	CD247,H2-T24,TNFRSF4,HLA-A,H2-K2/H2-Q9,NFKBIE,HLA-DQA1,NFKB2,HLA-DQB1,NFKBID,HLA-DMA,IL2,H2-M5,HLA-DMB,HLA-DRA,FCER1G,TRAF5,HLA-F,HLA-E
Activation of IRF by Cytosolic Pattern Recognition Receptors	3.71	0.238	1.291	DHX58,PPIB,NFKBIE,ZBP1,IRF9,IL6,NFKB2,ADAR,ISG15,NFKBID,IRF7,STAT2,IFIT2,STAT1,TNF
UVA-Induced MAPK Signaling	3.71	0.198	2.683	PLCB2,CASP3,PARP10,NOTUM,PIK3R5,TLR9,MAPK11,PARP9,PLCH1,PIK3R3,FOS,PLCD3,IRS1,PLCG2,RPS6KB2,PIK3CD,CYCS,PIK3R2,STAT1,PLCD4,PARP14
Allograft Rejection Signaling	3.71	0.214	NA	IFNG,H2-T24,HLA-A,H2-K2/H2-Q9,HLA-DQA1,HLA-DQB1,FAS,CD28,CD80,HLA-DMA,IL2,H2-M5,HLA-DMB,HLA-DRA,FCER1G,HLA-F,TNF,HLA-E
TNFR1 Signaling	3.7	0.26	1.732	MAP4K2,NAIP,FOS,NFKBID,Naip1 (includes others),CASP3,NFKBIE,TNFAIP3,CYCS,NFKB2,CASP8,TNF,BIRC3
Role of IL-17F in Allergic Inflammatory Airway Diseases	3.67	0.273	2.333	CXCL10,CCL4,CCL2,MMP13,IL1B,IL6,NFKB2,IL17F,CREB5,IL17RA,CXCL6,IL11
Tec Kinase Signaling	3.66	0.171	4.041	PIK3R5,FAS,LCK,HCK,PIK3R2,ACTG2,RHOF,STAT1,FGR,ITK,ITGA2,NFKB2,TLR9,GNG10,PIK3R3,STAT4,BTK,FOS,RND3,WAS,IRS1,PLCG2,LYN,FCER1G,PIK3CD,STAT2,VAV1,JAK3,TNF
PI3K Signaling in B Lymphocytes	3.66	0.185	3.128	IL4R,PLCB2,C3,NFKBIE,RAC1,NOTUM,NFKB2,FCGR2B,INPP5D,PLCH1,PTPRC,BTK,NFKBID,PLCD3,FOS,SYK,IRS1,PLCG2,LYN,PIK3AP1,PIK3CD,VAV1,PIK3R2,PLCD4
Fcγ Receptor-mediated Phagocytosis in Macrophages and Monocytes	3.59	0.204	3.441	FCGR2A,RAC1,DGKB,FYB,FCGR1A,INPP5D,PIK3R3,PLD4,WAS,SYK,LYN,RPS6KB2,HCK,VAV1,ACTG2,PIK3R2,FCGR3A/FCGR3B,FGR,LCP2
Colorectal Cancer Metastasis Signaling	3.59	0.153	4.11	MMP7,MMP3,WNT3,PTGER3,TLR8,PIK3R5,MMP13,IL6,MMP25,MMP24,MMP8,TLR1,PIK3R2,RHOF,NOS2,STAT1,Tlr11,IFNG,CASP3,RAC1,MMP10,NFKB2,TLR9,TCF3,GNG10,PIK3R3,FOS,RND3,IRS1,TLR6,FZD6,TGFB3,Tlr13,PIK3CD,PTGS2,PTGER2,JAK3,TNF
CD40 Signaling	3.56	0.215	0.5	MAP2K7,ICAM1,NFKBIE,PIK3R5,TNFAIP3,NFKB2,TLR9,MAPK11,PIK3R3,NFKBID,FOS,IRS1,PIK3CD,PTGS2,PIK3R2,TRAF5,JAK3
Aryl Hydrocarbon Receptor Signaling	3.55	0.179	2.5	IL1A,GSTM5,TFF1,GSTA5,IL6,RBL1,FAS,CHEK1,CTSD,CCNA2,CCND3,Gstm3,ALDH1A3,ALDH6A1,NFKB2,GSTO1,AIP,FOS,CCNE1,CDKN1A,TGFB3,IL1B,TNF,GSTP1,MCM7
MSP-RON Signaling Pathway	3.55	0.222	NA	IFNG,PIK3R5,CCR2,KLK12,TLR9,PIK3R3,CSF2RB,ITGB2,ITGAM,CCL2,IRS1,PIK3CD,ACTG2,PIK3R2,NOS2,TNF
T Cell Receptor Signaling	3.54	0.193	NA	CD247,PTPN7,RAC1,PIK3R5,NFKB2,TLR9,CTLA4,PTPRC,PIK3R3,BTK,CD28,FOS,LCK,IRS1,RASGRP1,ZAP70,VAV1,PIK3CD,PIK3R2,LCP2,ITK
Mitotic Roles of Polo-Like Kinase	3.48	0.227	1.265	ESPL1,CDC20,PTTG1,PPP2R5B,PRC1,CDC7,CCNB2,PLK1,CDK1,CCNB1,PLK4,PPP2R2B,FBXO5,PKMYT1,KIF11
Induction of Apoptosis by HIV1	3.33	0.23	0.535	NAIP,MAP2K7,Naip1 (includes others),CASP3,NFKBIE,NFKB2,FAS,NFKBID,CYCS,CASP8,TNFRSF1B,BIRC3,TNF,TNFRSF11B
TWEAK Signaling	3.32	0.286	0	NFKBID,NAIP,Naip1 (includes others),CASP3,NFKBIE,CYCS,NFKB2,CASP8,BIRC3,TNFRSF12A
Apoptosis Signaling	3.32	0.2	0.471	ENDOG,CAPN5,NAIP,MAP2K7,Naip1 (includes others),CASP3,NFKBIE,NFKB2,CDK1,FAS,NFKBID,PLCG2,CYCS,CASP8,TNFRSF1B,BCL2A1,TNF,BIRC3
CTLA4 Signaling in Cytotoxic T Lymphocytes	3.24	0.192	NA	CD247,PTPN6,HLA-A,PPP2R5B,PIK3R5,TLR9,CTLA4,PIK3R3,CD28,LCK,CD80,IRS1,SYK,ZAP70,PPP2R2B,FCER1G,PIK3CD,PIK3R2,LCP2
GADD45 Signaling	3.2	0.368	NA	PCNA,CCNE1,CCND3,CDKN1A,BRCA1,CDK1,CCNB1
Cell Cycle: G2/M DNA Damage Checkpoint Regulation	3.2	0.245	-0.905	CKS2,CDKN1A,CKS1B,TOP2A,CCNB2,PKMYT1,PLK1,AURKA,BRCA1,CDK1,CHEK1,CCNB1
Antioxidant Action of Vitamin C	3.17	0.185	-2.183	PLCB2,NFKBIE,NOTUM,NFKB2,MAPK11,GSTO1,TXNRD1,PLCH1,PLBD1,PLD4,PLCD3,CSF2RB,NFKBID,PLA2G2D,CSF2RA,PLCG2,PLA2G4B,TXNRD2,TNF,PLCD4
IL-2 Signaling	3.11	0.219	1.604	SOCS1,IL2RG,PIK3R5,TLR9,PIK3R3,FOS,LCK,IL2,IRS1,SYK,PIK3CD,PIK3R2,JAK3,IL2RB
Fc Epsilon RI Signaling	3.01	0.176	1.789	MAP2K7,RAC1,PIK3R5,TLR9,MAPK11,INPP5D,PIK3R3,BTK,INPP5J,PLA2G2D,SYK,IRS1,PLCG2,PLA2G4B,LYN,FCER1G,PIK3CD,VAV1,PIK3R2,TNF,LCP2
LPS/IL-1 Mediated Inhibition of RXR Function	3	0.149	2.324	PPARA,IL1A,GSTM5,CPT1B,GSTA5,APOC2,HMGCS2,IL1R2,CHST2,ACSBG1,ALDH1A3,Gstm3,NR1I3,HS3ST1,LBP,FABP3,TNFRSF1B,ALDH6A1,TNFRSF11B,MAP2K7,MYD88,IL1R1,GSTO1,IL18RAP,IL33,FABP6,IL1RN,SMOX,IL1B,CD14,HS3ST6,TNF,GSTP1
Docosahexaenoic Acid (DHA) Signaling	2.95	0.231	NA	PIK3R3,ALOX15,CASP3,IRS1,PIK3R5,IL1B,CYCS,PIK3CD,PIK3R2,TLR9,BCL2A1,H2BFM
FcγRIIB Signaling in B Lymphocytes	2.88	0.226	1.508	BTK,PIK3R3,PLCG2,IRS1,SYK,LYN,PIK3R5,PIK3CD,PIK3R2,TLR9,FCGR2B,INPP5D
CD27 Signaling in Lymphocytes	2.88	0.226	-0.632	NFKBID,MAP3K15,MAP3K12,FOS,MAP2K7,CASP3,NFKBIE,CYCS,MAP3K8,TRAF5,NFKB2,CASP8
Role of Tissue Factor in Cancer	2.82	0.171	NA	CTGF,CASP3,EGR1,RAC1,PIK3R5,MMP13,HBEGF,PLAUR,TLR9,MAPK11,PIK3R3,LCK,ARRB2,IRS1,LYN,HCK,IL1B,PIK3CD,PIK3R2,CYR61,FGR
Role of Cytokines in Mediating Communication between Immune Cells	2.8	0.222	NA	IL33,IFNG,IL1A,IL1RN,IL2,IL1B,IL22,IL6,IL17F,CSF3,TNF,IL17A
G-Protein Coupled Receptor Signaling	2.78	0.139	NA	PLCB2,HTR4,PTGER3,DUSP6,NFKBIE,PIK3R5,HRH3,LTB4R,CNR2,HTR7,RGS14,PIK3R2,ADORA1,APEX1,HCAR2,RGS2,PDE2A,PDE4C,Agtr1b,RGS16,FPR2,NFKB2,CREB5,TLR9,FPR1,PDE1C,PIK3R3,NFKBID,P2RY13,DUSP1,RASGRP1,IRS1,ADRA2C,HTR1F,PIK3CD,MAP3K8,PTGER2,AGTR2
Reelin Signaling in Neurons	2.77	0.185	NA	MAP2K7,ITGA2,PIK3R5,TLR9,ITGAL,PIK3R3,ITGB2,LCK,IRS1,CNR2,LYN,HCK,PIK3CD,LRP8,MAP4K1,PIK3R2,FGR
Death Receptor Signaling	2.71	0.183	0.728	NAIP,MAP2K7,Naip1 (includes others),CASP3,NFKBIE,PARP10,NFKB2,PARP9,FAS,NFKBID,CYCS,ACTG2,CASP8,TNFRSF1B,BIRC3,TNF,PARP14
RANK Signaling in Osteoclasts	2.66	0.176	1.5	MAP3K15,MAP2K7,TNFSF11,NFKBIE,PIK3R5,NFKB2,TLR9,MAPK11,PIK3R3,MAP3K12,NFKBID,FOS,IRS1,MAP3K8,PIK3CD,PIK3R2,TRAF5,BIRC3
Neuroprotective Role of THOP1 in Alzheimer's Disease	2.63	0.168	0.775	HGFAC,GZMA,IFNG,PRSS57,GZMK,HLA-A,PRSS22,HTRA3,SERPINA3,Prss32,IDE,KLK12,Gzmb,C1R,PRSS8,TPSG1,TMPRSS11E,HLA-F,HLA-E,PRSS27
p53 Signaling	2.62	0.171	0.471	JMY,PIK3R5,HIF1A,TLR9,FAS,CHEK1,PIK3R3,PCNA,THBS1,IRS1,COQ8A,CDKN1A,PIK3CD,PIK3R2,SERPINB5,PIDD1,BRCA1,PML,DRAM1
PPAR Signaling	2.61	0.179	-4.123	PPARA,IL1A,NFKBIE,NFKB2,IL1R1,IL18RAP,AIP,IL33,IL1R2,NFKBID,FOS,IL1RN,IL1B,PTGS2,TNFRSF1B,TNF,TNFRSF11B
MIF Regulation of Innate Immunity	2.58	0.233	1.897	NFKBID,FOS,PLA2G2D,NFKBIE,PLA2G4B,CD14,PTGS2,CD74,NFKB2,NOS2
3-phosphoinositide Biosynthesis	2.55	0.146	NA	SOCS3,PPP1R1A,PPP2R5B,PIK3R5,STYX,DUSP2,PTPRC,CD28,LCK,PPP1CC,PHOSPHO1,PTPRO,PDCD1,KIT,PIK3R2,PPP1CA,PTPN7,PTPN6,PP2D1,TLR9,PIK3R3,CD80,DUSP1,Ppp2r3d,IRS1,CILP,PIK3AP1,PIK3CD,VAV1
Tumoricidal Function of Hepatic Natural Killer Cells	2.53	0.292	2	ENDOG,ICAM1,CASP3,CYCS,CASP8,ITGAL,FAS
Complement System	2.51	0.243	1.633	C1R,C4A/C4B,ITGB2,C5AR1,C3,ITGAM,C1S,CFB,ITGAX
Nur77 Signaling in T Lymphocytes	2.46	0.203	NA	CD247,CD28,CASP3,CD80,HLA-DMA,HLA-A,HLA-DRA,HLA-DMB,FCER1G,HLA-DQA1,CYCS,HLA-DQB1
Lymphotoxin β Receptor Signaling	2.43	0.194	1.508	PIK3R3,NFKBID,VCAM1,CASP3,IRS1,PIK3R5,LTB,PIK3CD,CYCS,PIK3R2,NFKB2,TRAF5,TLR9
EIF2 Signaling	2.43	0.14	2.294	RPS23,PIK3R5,HSPA5,RPS7,PPP1CC,RPL35,RPL13,EIF3D,UBA52,NKX6-2,Rpl39l,PIK3R2,ACTG2,RPS12,PPP1CA,RPL32,RPL17,EIF3J,RPL12,TLR9,FAU,RPL9,RPL27,PIK3R3,IRS1,EIF4A1,RPL5,PIK3CD,RPL37,RPL13A,RPL41
DNA damage-induced 14-3-3σ Signaling	2.42	0.316	NA	CCNE1,RAD9A,CCNB2,BRCA1,CDK1,CCNB1
IL-17A Signaling in Gastric Cells	2.42	0.28	NA	CXCL10,FOS,CCL20,IL17RA,MAPK11,TNF,IL17A
Xenobiotic Metabolism Signaling	2.4	0.132	NA	MAP3K15,IL1A,UGT1A6,GSTM5,GSTA5,PPP2R5B,PIK3R5,IL6,MAPK11,CHST2,ALDH1A3,Gstm3,NR1I3,HS3ST1,PIK3R2,NOS2,ALDH6A1,MAP2K7,UGT1A3,NFKB2,TLR9,UGT1A4,UGT1A1,GSTO1,AIP,PIK3R3,MAP3K12,FTL,SMOX,IRS1,PPP2R2B,IL1B,PIK3CD,MAP3K8,HS3ST6,TNF,UGT1A7 (includes others),GSTP1
Sphingosine-1-phosphate Signaling	2.38	0.16	0.688	PLCB2,CASP3,RAC1,NOTUM,PIK3R5,CASP4,TLR9,PLCH1,PIK3R3,PLCD3,RND3,ACER1,IRS1,PLCG2,CASP1,PIK3CD,PIK3R2,CASP8,RHOF,PLCD4
GDNF Family Ligand-Receptor Interactions	2.36	0.184	1.604	GFRA3,DOK2,RAC1,PIK3R5,DOK3,TLR9,PIK3R3,FOS,DOK4,IRS1,PLCG2,DOK7,PIK3CD,PIK3R2
ILK Signaling	2.36	0.143	0.816	FLNB,BMP2,PPP2R5B,PIK3R5,HIF1A,H2BFM,ITGB7,ITGB4,ACTG2,PIK3R2,RHOF,NOS2,MYH1,CASP3,NFKB2,TLR9,CREB5,MYL7,PIK3R3,FOS,ITGB2,MYH2,RND3,IRS1,PPP2R2B,PIK3CD,PTGS2,TNF
Inhibition of Matrix Metalloproteases	2.34	0.231	NA	TIMP4,MMP7,MMP3,TIMP1,MMP8,MMP13,MMP10,MMP25,MMP24
Superpathway of Citrulline Metabolism	2.34	0.357	NA	LOC102724788/PRODH,ASS1,NOS3,NOS2,ARG1
Pathogenesis of Multiple Sclerosis	2.34	0.444	NA	CXCL10,CCR1,CCR5,CCL4
HIF1α Signaling	2.32	0.161	NA	MMP7,MMP3,PIK3R5,MMP10,MMP13,HIF1A,NOS3,MMP25,TLR9,MAPK11,MMP24,PIK3R3,MMP8,IRS1,PIK3CD,PIK3R2,LDHA,NOS2,APEX1
Acute Myeloid Leukemia Signaling	2.32	0.172	-0.775	CSF3R,MAP2K7,PIK3R5,NFKB2,TCF3,TLR9,SPI1,PIK3R3,CSF2RB,CSF2RA,IRS1,RPS6KB2,KIT,PIK3CD,PIK3R2,PML
Virus Entry via Endocytic Pathways	2.28	0.167	NA	FLNB,HLA-A,ITGA2,RAC1,PIK3R5,TLR9,ITGAL,ITGB7,PIK3R3,ITGB2,IRS1,PLCG2,TFRC,PIK3CD,ACTG2,ITGB4,PIK3R2
α-tocopherol Degradation	2.27	0.6	NA	CYP4F12,CYP4F11,CYP4F2
Citrulline-Nitric Oxide Cycle	2.27	0.6	NA	ASS1,NOS3,NOS2
Glioma Invasiveness Signaling	2.26	0.186	1.941	PIK3R3,TIMP4,RND3,TIMP1,IRS1,HMMR,CD44,PIK3R5,PLAUR,PIK3CD,PIK3R2,RHOF,TLR9
Amyotrophic Lateral Sclerosis Signaling	2.26	0.162	NA	CAPN5,NAIP,Naip1 (includes others),GRIN3B,CASP3,GRIA1,RAC1,PIK3R5,TLR9,PIK3R3,GRIK4,GRIN2C,IRS1,CASP1,PIK3CD,CYCS,PIK3R2,BIRC3
Role of CHK Proteins in Cell Cycle Checkpoint Control	2.24	0.2	0.707	PCNA,RFC4,RAD9A,PPP2R2B,CDKN1A,PPP2R5B,PLK1,CLSPN,BRCA1,CDK1,CHEK1
NF-κB Activation by Viruses	2.21	0.172	2.673	CCR5,NFKBIE,ITGA2,PIK3R5,NFKB2,TLR9,ITGAL,TNFRSF14,PIK3R3,ITGB2,NFKBID,LCK,IRS1,PIK3CD,PIK3R2
Primary Immunodeficiency Signaling	2.21	0.208	NA	PTPRC,BTK,IL2RG,LCK,ZAP70,CIITA,JAK3,TAP1,TAP2,UNG
Caveolar-mediated Endocytosis Signaling	2.21	0.183	NA	ITGAD,ITGB2,FLNB,ALB,ITGAM,HLA-A,ITGA2,CD48,ACTG2,ITGB4,ITGAL,ITGB7,ITGAX
ATM Signaling	2.16	0.175	1.941	CCNB2,CREB5,MAPK11,CDK1,CHEK1,CCNB1,RAD51,SMC2,RAD9A,H2AFX,CDKN1A,PPP2R2B,HIST1H4J,BRCA1
Regulation of IL-2 Expression in Activated and Anergic T Lymphocytes	2.16	0.175	NA	CD247,MAP2K7,NFKBIE,RAC1,NFKB2,NFKBID,FOS,CD28,CD80,IL2,PLCG2,ZAP70,TGFB3,VAV1
Spermine Biosynthesis	2.14	1	NA	SMS,AMD1
L-DOPA Degradation	2.14	1	NA	COMT,LRTOMT
Erythropoietin Signaling	2.11	0.173	NA	SOCS1,SOCS3,PTPN6,NFKBIE,PIK3R5,NFKB2,TLR9,PIK3R3,NFKBID,FOS,IRS1,PLCG2,PIK3CD,PIK3R2
B Cell Development	2.11	0.229	NA	PTPRC,CD80,HLA-DMA,HLA-A,HLA-DRA,HLA-DMB,HLA-DQA1,HLA-DQB1
MIF-mediated Glucocorticoid Regulation	2.11	0.229	1.134	NFKBID,PLA2G2D,NFKBIE,PLA2G4B,CD14,PTGS2,CD74,NFKB2
Neuropathic Pain Signaling In Dorsal Horn Neurons	2.1	0.157	0.471	GRIN3B,PLCB2,GRIA1,NOTUM,PIK3R5,TLR9,KCNH2,PLCH1,PIK3R3,FOS,PLCD3,KCNN1,GRIN2C,IRS1,PLCG2,PIK3CD,PIK3R2,PLCD4
HGF Signaling	2.1	0.157	1.5	MAP3K15,MAP2K7,ITGA2,RAC1,PIK3R5,IL6,TLR9,PIK3R3,MAP3K12,FOS,ELF3,IRS1,PLCG2,CDKN1A,MAP3K8,PIK3CD,PTGS2,PIK3R2
Granzyme B Signaling	2.07	0.312	1.342	ENDOG,CASP3,CYCS,CASP8,LMNB1
Parkinson's Signaling	2.07	0.312	NA	UCHL1,CASP3,CYCS,MAPK11,SNCA
PI3K/AKT Signaling	2.05	0.152	1.886	NFKBIE,PPP2R5B,GDF15,ITGA2,NFKB2,NOS3,INPP5D,H2BFM,PIK3R3,NFKBID,INPP5J,PPP2R2B,CDKN1A,RPS6KB2,MAP3K8,PIK3CD,PTGS2,PIK3R2,JAK3
D-myo-inositol-5-phosphate Metabolism	2.04	0.143	NA	SOCS3,PTPN7,PTPN6,PLCB2,PPP1R1A,PPP2R5B,PP2D1,STYX,DUSP2,PLCH1,PTPRC,PLD4,PLCD3,PPP1CC,PHOSPHO1,DUSP1,PTPRO,PDCD1,PLCG2,Ppp2r3d,CILP,PPP1CA,PLCD4
Clathrin-mediated Endocytosis Signaling	2	0.136	NA	APOF,APOA2,PIK3R5,APOC2,SH3GL2,ITGB7,LYZ,UBA52,FGF23,S100A8,ITGB4,ACTG2,PIK3R2,RAB4B,RAC1,TLR9,FGF1,UBD,PIK3R3,ITGB2,ARRB2,ALB,TF,IRS1,TFRC,PIK3CD,CLU
Endothelin-1 Signaling	1.99	0.137	2.353	PLCB2,PIK3R5,NOTUM,CASP4,NOS3,MAPK11,PLCH1,PLBD1,PLCD3,CASP1,PIK3R2,CASP8,NOS2,PLCD4,CASP3,TLR9,PIK3R3,PLD4,FOS,PLA2G2D,IRS1,PLCG2,PLA2G4B,PIK3CD,PTGER2,PTGS2
Ceramide Signaling	1.95	0.161	1.291	PPP2R5B,PIK3R5,NFKB2,TLR9,PIK3R3,CTSD,FOS,IRS1,PPP2R2B,CYCS,PIK3CD,PIK3R2,TNFRSF1B,TNF,TNFRSF11B
Ubiquinol-10 Biosynthesis (Eukaryotic)	1.95	0.294	NA	CYP7B1,BCKDHA,GADL1,CYP4F11,ECHDC1
Small Cell Lung Cancer Signaling	1.93	0.165	NA	NFKBIE,PIK3R5,NFKB2,TLR9,PIK3R3,NFKBID,CCNE1,IRS1,CKS1B,CYCS,PIK3CD,PTGS2,TRAF5,PIK3R2
Role of JAK1, JAK2 and TYK2 in Interferon Signaling	1.89	0.25	NA	SOCS1,IFNG,PTPN6,STAT2,NFKB2,STAT1
Paxillin Signaling	1.85	0.15	1.265	ITGAD,ITGA2,RAC1,PIK3R5,TLR9,MAPK11,ITGAL,ITGB7,PIK3R3,ITGB2,ITGAM,IRS1,PIK3CD,ACTG2,ITGB4,PIK3R2,ITGAX
LPS-stimulated MAPK Signaling	1.84	0.161	2.496	NFKBIE,RAC1,PIK3R5,NFKB2,TLR9,MAPK11,PIK3R3,NFKBID,FOS,IRS1,CD14,PIK3CD,LBP,PIK3R2
PEDF Signaling	1.84	0.161	1.732	NFKBIE,RAC1,PIK3R5,NFKB2,TLR9,MAPK11,FAS,PIK3R3,NFKBID,IRS1,DOCK3,PIK3CD,PIK3R2,CASP8
BER pathway	1.84	0.333	NA	LIG1,PCNA,FEN1,APEX1
April Mediated Signaling	1.82	0.205	0	NFKBID,FOS,MAP2K7,TNFSF13,NFKBIE,TRAF5,NFKB2,MAPK11
Role of PI3K/AKT Signaling in the Pathogenesis of Influenza	1.82	0.165	0.577	IFNG,CCR5,NFKBIE,PIK3R5,NFKB2,TLR9,PIK3R3,NFKBID,IRS1,PIK3CD,PIK3R2,PLAC8,Ifnz (includes others)
p70S6K Signaling	1.81	0.144	2.065	IL4R,PLCB2,IL2RG,PPP2R5B,NOTUM,PIK3R5,TLR9,PLCH1,PIK3R3,BTK,PLCD3,SYK,IRS1,PLCG2,PPP2R2B,LYN,PIK3CD,PIK3R2,PLCD4
Cytotoxic T Lymphocyte-mediated Apoptosis of Target Cells	1.8	0.219	1.633	CD247,CASP3,HLA-A,FCER1G,CYCS,CASP8,FAS
Role of JAK family kinases in IL-6-type Cytokine Signaling	1.8	0.24	NA	SOCS1,SOCS3,OSM,IL6,STAT1,MAPK11
PPARα/RXRα Activation	1.75	0.133	-0.894	PPARA,MAP2K7,PLCB2,APOA2,CPT1B,NFKBIE,NOTUM,BCL3,IL1R1,NFKB2,IL6,PLCH1,IL18RAP,AIP,IL1R2,PLCD3,NFKBID,CHD5,HELZ2,PLCG2,IRS1,TGFB3,IL1B,PLCD4
TR/RXR Activation	1.75	0.153	NA	PIK3R5,BCL3,HIF1A,TLR9,NCOA4,PIK3R3,ENO1,KLF9,UCP3,SLC16A3,HP,IRS1,PIK3CD,PIK3R2,RCAN2
ERK/MAPK Signaling	1.75	0.131	0.784	DUSP6,PPP2R5B,PIK3R5,DUSP2,PPP1CC,ELF3,PIK3R2,STAT1,PPP1CA,HIST2H3C,HIST1H3C,ITGA2,RAC1,MAPKAPK5,TLR9,CREB5,PIK3R3,FOS,H3F3A/H3F3B,PLA2G2D,DUSP1,IRS1,PLCG2,PLA2G4B,PPP2R2B,PIK3CD
GM-CSF Signaling	1.72	0.164	2.111	PIK3R3,CSF2RB,CSF2RA,IRS1,LYN,PIK3R5,HCK,PIK3CD,PIK3R2,TLR9,BCL2A1,STAT1
FXR/RXR Activation	1.71	0.143	NA	PPARA,TTR,IL1A,C3,APOF,APOA2,AHSG,APOC2,IL33,C4A/C4B,ALB,FABP6,TF,IL1RN,SAA1,IL1B,TNF,CLU
Pancreatic Adenocarcinoma Signaling	1.67	0.144	2.496	RAC1,PIK3R5,HBEGF,NFKB2,TLR9,RAD51,PIK3R3,PLD4,CCNE1,IRS1,CDKN1A,TGFB3,PIK3CD,PTGS2,PIK3R2,JAK3,STAT1
Growth Hormone Signaling	1.66	0.157	0.832	PIK3R3,SOCS1,FOS,SOCS3,PTPN6,PLCG2,IRS1,PIK3R5,RPS6KB2,PIK3CD,PIK3R2,STAT1,TLR9
Prolactin Signaling	1.66	0.157	1.155	SOCS1,SOCS3,PIK3R5,CEBPB,TLR9,IRF1,PIK3R3,FOS,IRS1,PLCG2,PIK3CD,PIK3R2,STAT1
UVB-Induced MAPK Signaling	1.66	0.167	NA	PIK3R3,FOS,H3F3A/H3F3B,IRS1,HIST1H3C,PIK3R5,PIK3CD,PIK3R2,TLR9,MAPK11,HIST2H3C
Granzyme A Signaling	1.64	0.25	NA	GZMA,Hist1h1e,HIST1H1D,HMGB2,APEX1
D-myo-inositol (1,4,5)-Trisphosphate Biosynthesis	1.64	0.222	NA	PLD4,PLCD3,PLCB2,PLCG2,PLCD4,PLCH1
Eicosanoid Signaling	1.61	0.164	0.816	PLBD1,ALOX15,LTB4R,PLA2G2D,PTGER3,PLA2G4B,FPR2,ALOX5AP,PTGER2,PTGS2,ALOX5
Airway Pathology in Chronic Obstructive Pulmonary Disease	1.61	0.375	NA	CXCL3,MMP8,TNF
Cdc42 Signaling	1.6	0.132	2.111	CD247,H2-T24,HLA-A,DIAPH3,H2-K2/H2-Q9,ITGA2,HLA-DQA1,HLA-DQB1,MAPK11,MYL7,FOS,HLA-DMA,WAS,H2-M5,HLA-DMB,HLA-DRA,FCER1G,VAV1,HLA-F,HLA-E,ITK,IQGAP3
DNA Double-Strand Break Repair by Homologous Recombination	1.59	0.286	NA	RAD51,LIG1,GEN1,BRCA1
14-3-3-mediated Signaling	1.55	0.137	1.5	PLCB2,NOTUM,PIK3R5,TUBB,TLR9,H2BFM,PLCH1,PIK3R3,PLCD3,FOS,IRS1,PLCG2,PIK3CD,GFAP,PIK3R2,TNF,SNCA,PLCD4
Cellular Effects of Sildenafil (Viagra)	1.55	0.137	NA	PLCB2,PDE2A,PDE4C,SLC4A11,NOTUM,NOS3,KCNH2,PLCH1,MYL7,PDE1C,PLCD3,KCNN1,MYH2,PLCG2,CACNG7,ACTG2,PLCD4,MYH1
Renin-Angiotensin Signaling	1.55	0.139	2.324	PTPN6,RAC1,PIK3R5,NFKB2,TLR9,MAPK11,PIK3R3,FOS,CCL2,IRS1,PLCG2,PIK3CD,PTGER2,PIK3R2,STAT1,TNF,AGTR2
Leptin Signaling in Obesity	1.54	0.151	0.378	SOCS3,PLCB2,NOTUM,PIK3R5,TLR9,PLCH1,PIK3R3,PLCD3,IRS1,PLCG2,PIK3CD,PIK3R2,PLCD4
VDR/RXR Activation	1.51	0.154	1.633	CXCL10,IFNG,SERPINB1,TNFSF11,BGLAP,SPP1,IL2,CDKN1A,MXD1,CD14,SEMA3B,CEBPB
Mouse Embryonic Stem Cell Pluripotency	1.47	0.142	0.258	ID2,LIF,SMAD9,PIK3R5,FOXD3,TCF3,TLR9,MAPK11,PIK3R3,IRS1,FZD6,PIK3CD,PIK3R2,JAK3,ID4
HER-2 Signaling in Breast Cancer	1.47	0.148	NA	PIK3R5,TLR9,ITGB7,H2BFM,AREG,PIK3R3,ITGB2,CCNE1,IRS1,CDKN1A,PIK3CD,ITGB4,PIK3R2
Phospholipases	1.46	0.161	NA	PLBD1,PLD4,PLCD3,PLCB2,PLA2G2D,PLCG2,PLA2G4B,NOTUM,PLCD4,PLCH1
Arsenate Detoxification I (Glutaredoxin)	1.42	0.5	NA	PNP,GSTO1
Spermine and Spermidine Degradation I	1.42	0.5	NA	SMOX,SAT1
Role of MAPK Signaling in the Pathogenesis of Influenza	1.41	0.153	NA	PLBD1,CXCL10,IFNG,MAP2K7,CASP3,CCL2,PLA2G2D,PLA2G4B,PTGS2,MAPK11,TNF
Macropinocytosis Signaling	1.4	0.148	1.414	PIK3R3,ITGB2,PLCG2,IRS1,RAC1,PIK3R5,CD14,PIK3CD,ITGB4,PIK3R2,TLR9,ITGB7
Molecular Mechanisms of Cancer	1.4	0.112	NA	PLCB2,Naip1 (includes others),WNT3,BMP2,NFKBIE,PIK3R5,HIF1A,RBL1,MAPK11,FAS,H2BFM,CHEK1,CCND3,PIK3R2,CASP8,RHOF,BRCA1,BIRC3,NAIP,CASP3,SMAD9,HAT1,ITGA2,RAC1,NFKB2,AURKA,TCF3,TLR9,PIK3R3,NFKBID,FOS,CCNE1,RND3,RASGRP1,IRS1,CDKN1A,TGFB3,FZD6,CYCS,PIK3CD,JAK3,CTNND1
Mismatch Repair in Eukaryotes	1.39	0.25	NA	PCNA,RFC4,FEN1,POLD1
Hematopoiesis from Pluripotent Stem Cells	1.38	0.17	NA	CD247,IL1A,LIF,IL2,FCER1G,IL6,CSF3,IL11
Type II Diabetes Mellitus Signaling	1.37	0.133	2.138	SOCS1,SOCS3,MAP2K7,NFKBIE,PIK3R5,CEBPB,NFKB2,TLR9,PIK3R3,NFKBID,ACSBG1,IRS1,PIK3CD,PIK3R2,TNFRSF1B,TNF,TNFRSF11B
IL-8 Signaling	1.34	0.122	3.545	VCAM1,PLCB2,ICAM1,RAC1,PIK3R5,HBEGF,TLR9,MYL7,GNG10,PIK3R3,PLD4,FOS,ITGB2,ARRB2,ITGAM,RND3,CCND3,IRS1,CYBB,PIK3CD,PTGS2,PIK3R2,RHOF,ITGAX
IL-3 Signaling	1.33	0.145	1.155	PIK3R3,CSF2RB,FOS,PTPN6,IRS1,RAC1,PIK3R5,PIK3CD,PIK3R2,TLR9,STAT1,INPP5D
IL-22 Signaling	1.32	0.208	0.447	SOCS3,IL10RB,IL22,STAT1,MAPK11
Estrogen-mediated S-phase Entry	1.32	0.208	0.447	CCNA2,CCNE1,CDKN1A,RBL1,CDK1
Calcium-induced T Lymphocyte Apoptosis	1.3	0.152	2.333	CD247,LCK,HLA-DMA,HLA-A,HLA-DRA,ZAP70,HLA-DMB,FCER1G,HLA-DQA1,HLA-DQB1
C3H/HeN Resolved 3.5 hpi vs PBS
None: no genes met fold change cut off of 2.
C3H/HeN Resolved 6 hpi vs PBS
Ingenuity Canonical Pathways	-log(p-value)	Ratio	z-score	Molecules
Granulocyte Adhesion and Diapedesis	28.2	0.385	NA	SELL,MMP3,CCL17,CCL20,SDC4,Cxcl9,MMP24,CXCL10,IL1R2,CXCL3,ITGA3,Cxcl3,IL1RAP,Ccl6,CSF3R,HRH2,SELE,Ppbp,ITGA5,CSF3,FPR1,IL33,CCL4,ITGAM,CLDN8,SELP,IL1RN,TNF,CX3CL1,MMP7,IL1A,ICAM1,CCL24,CCL22,CCL5,MMP25,HRH3,IL36G,CCL2,CXCR2,CCL3L3,Ccl2,MMP8,TNFRSF1B,CCL19,VCAM1,C5AR1,Cxcl11,CXCR4,ITGA2,FPR2,MMP10,IL1R1,CCL11,ITGAL,CXCL6,Ccl9,IL18RAP,SELPLG,CXCL16,ITGB2,CLDN5,CCL27,CCL21,IL1B,CLDN2,CXCL2,Ccl7,MMP9
Agranulocyte Adhesion and Diapedesis	19.3	0.314	NA	MYH4,SELL,MMP3,MYL2,CCL20,CCL17,SDC4,Cxcl9,MMP24,CXCL10,CXCL3,ITGA3,Cxcl3,Ccl6,SELE,Ppbp,ITGA5,IL33,CCL4,SELP,CLDN8,IL1RN,CX3CL1,TNF,MMP7,IL1A,ICAM1,CCL24,CCL22,CCL5,MMP25,ITGB7,IL36G,CCL2,CXCR2,CCL3L3,Ccl2,MMP8,CCL19,VCAM1,Cxcl11,C5AR1,CXCR4,ITGA2,MMP10,IL1R1,CCL11,CXCL6,Ccl9,SELPLG,CXCL16,ITGB2,CLDN5,CCL27,CCL21,IL1B,CLDN2,CXCL2,MMP9,Ccl7
IL-10 Signaling	18.2	0.493	NA	SOCS3,IL1A,CCR5,NFKBIE,ARG2,IL6,FCGR2B,NFKB1,MAPK11,IL1R2,HMOX1,IL36G,NFKBIA,JUN,LBP,NFKBIB,IL1RAP,CCR1,MAP3K14,IL4R,FCGR2A,IKBKE,NFKB2,STAT3,IL1R1,IL18RAP,IL33,FOS,NFKBID,IL1RN,IL10RA,IL1B,CD14,TNF
Role of Macrophages, Fibroblasts and Endothelial Cells in Rheumatoid Arthritis	16.5	0.241	NA	SOCS1,RAF1,SOCS3,MMP3,TLR8,LTB,IL6,FCGR1A,Tlr12,IL1R2,MYC,PLCD3,TLR1,ATF4,OSM,NFKBIB,IL1RAP,ADAMTS4,MAP3K14,MIF,SELE,PLCL2,STAT3,CREB5,IL33,TLR2,NFKBID,IL1RN,IRS1,FZD6,PIK3R6,PIK3CD,TNF,FZD10,IL1A,ICAM1,SFRP2,NFKBIE,CEBPD,PIK3R5,CCL5,JAK2,NFKB1,IL17RA,KLB,IL36G,NFKBIA,JUN,CCL2,PIK3R2,NOS2,TNFRSF1B,PLCD4,FCGR3A/FCGR3B,TRAF1,VCAM1,TNFSF11,MAP2K7,C5AR1,MYD88,IKBKE,CEBPB,IL1R1,IRAK3,PRKCG,IL17A,IL18R…
Acute Phase Response Signaling	16.3	0.306	4.117	SOCS1,RAF1,SOCS3,Saa3,APOA2,SERPINA3,IL6,SOD2,ITIH4,OSM,OSMR,NFKBIB,SERPINE1,IL1RAP,MAP3K14,C1S,NFKB2,STAT3,IL33,NFKBID,IL1RN,PIK3CD,TNF,IL1A,NFKBIE,JAK2,NFKB1,MAPK11,C4A/C4B,C1R,HMOX1,IL36G,NFKBIA,JUN,SAA1,CFB,SERPINA1,PIK3R2,LBP,TNFRSF1B,MAP2K7,MYD88,IKBKE,CEBPB,IL1R1,FOS,FTL,HP,ALB,RIPK1,RBP7,IL1B
TREM1 Signaling	14.9	0.427	5.303	Naip1 (includes others),TREM1,ICAM1,LAT2,TLR8,CD83,IL6,JAK2,FCGR2B,NFKB1,Tlr12,CXCL3,CCL2,TLR1,CASP1,NLRP3,MYD88,TYROBP,ITGA5,STAT3,NFKB2,TLR2,TLR4,NOD2,CD40,NLRP12,TLR6,Tlr13,CD86,IL1B,TNF,ITGAX
Altered T Cell and B Cell Signaling in Rheumatoid Arthritis	14.7	0.389	NA	IL1A,HLA-A,TLR8,LTB,IL22,IL6,NFKB1,FAS,Tlr12,CD28,IL36G,IL2,TLR1,MAP3K14,TNFSF11,SPP1,RELB,NFKB2,IL17A,TLR2,IL33,TLR4,CD40,CD80,CSF1,PRTN3,IL1RN,TNFSF13,TLR6,CCL21,FCER1G,Tlr13,CD86,IL1B,TNF
IL-6 Signaling	13	0.312	4.867	SOCS1,RAF1,SOCS3,IL1A,NFKBIE,PIK3R5,JAK2,IL6,NFKB1,KLB,MAPK11,IL1R2,IL36G,NFKBIA,JUN,PIK3R2,LBP,TNFRSF1B,NFKBIB,IL1RAP,MCL1,MAP3K14,MAP2K7,TNFAIP6,IKBKE,CEBPB,NFKB2,STAT3,IL1R1,IL18RAP,IL33,NFKBID,FOS,IL1RN,IRS1,PIK3R6,CD14,IL1B,PIK3CD,TNF
Role of Pattern Recognition Receptors in Recognition of Bacteria and Viruses	12.6	0.299	4.6	IL1A,LIF,IL17C,CNTF,TLR8,PIK3R5,CCL5,IL6,NFKB1,KLB,RNASEL,IL2,TLR1,CASP1,OSM,CLEC6A,PIK3R2,IL17F,RIPK2,PTX3,OAS1,NLRP3,C5AR1,OAS2,MYD88,NFKB2,OAS3,PRKCG,IL17A,TLR2,TLR4,CLEC7A,NOD2,SYK,IRS1,TLR6,PIK3R6,IL1B,PIK3CD,TNF,IL11
Dendritic Cell Maturation	12.6	0.26	5.689	IL1A,ICAM1,HLA-A,NFKBIE,PIK3R5,LTB,CD83,IL6,JAK2,FCGR2B,NFKB1,FCGR1A,KLB,MAPK11,PLCD3,IL36G,NFKBIA,ATF4,PIK3R2,COL11A2,NFKBIB,TNFRSF1B,PLCD4,FCGR3A/FCGR3B,MAP3K14,MYD88,FCGR2A,TYROBP,RELB,IKBKE,PLCL2,NFKB2,CREB5,STAT4,IL33,TLR2,NFKBID,TLR4,CD40,CD80,IL1RN,IRS1,FCER1G,PIK3R6,CD86,IL1B,PIK3CD,STAT2,TNF,CCR7
Th1 and Th2 Activation Pathway	12.1	0.259	NA	CD247,mir-146,SOCS1,SOCS3,CCR5,ICAM1,TNFRSF4,IL12RB1,HLA-A,KLRD1,PIK3R5,JAK2,IL6,NFKB1,SPI1,KLB,CD28,NFIL3,JUN,IL2,CD274,PIK3R2,IL2RB,CCR1,IL4R,DLL1,TNFSF11,IL2RG,CXCR4,IKZF1,IL12RB2,STAT3,ACVR1B,IRF1,STAT4,IL33,ITGB2,CD80,CD40,IRS1,PIK3R6,IL10RA,CXCR6,CD86,VAV1,PIK3CD,JAK3,GATA3
Production of Nitric Oxide and Reactive Oxygen Species in Macrophages	11.8	0.253	4.522	APOA2,NFKBIE,PPP2R5B,PIK3R5,ARG2,JAK2,NFKB1,RHOH,KLB,MAPK11,SPI1,PPP1CC,LYZ,JUN,NFKBIA,PPM1J,RHOU,CYBB,SERPINA1,S100A8,PIK3R2,NOS2,PPP1CA,NFKBIB,TNFRSF1B,MAP3K14,PTPN6,MAP2K7,IKBKE,NCF4,NFKB2,IRF1,PRKCG,TLR2,MAP3K12,NFKBID,TLR4,FOS,ALB,PPP1R3D,RND3,IRS1,NCF2,PIK3R6,MAP3K8,PIK3CD,JAK3,TNF,CLU
Communication between Innate and Adaptive Immune Cells	10.9	0.33	NA	IL1A,HLA-A,TLR8,CD83,IL6,CCL5,Tlr12,CXCL10,CD28,IL36G,CCL3L3,IL2,TLR1,HLA-F,Ccl9,TLR2,IL33,TLR4,CCL4,CD40,CD80,IL1RN,TNFSF13,TLR6,FCER1G,Tlr13,CD86,IL1B,TNF,CCR7,HLA-E
TNFR2 Signaling	10.7	0.567	2.324	MAP3K14,NAIP,Naip1 (includes others),NFKBIE,TNFAIP3,IKBKE,NFKB2,NFKB1,NFKBID,FOS,JUN,NFKBIA,NFKBIB,TNFRSF1B,TNF,BIRC3,TRAF1
NF-κB Signaling	10.7	0.249	3.727	RAF1,IL1A,BMP4,NFKBIE,PIK3R5,TLR8,TNFAIP3,NFKB1,NGF,KLB,IL1R2,IL36G,TNIP1,LCK,NFKBIA,UBE2V1,TLR1,PIK3R2,TNFRSF1B,NFKBIB,MAP3K14,TNFSF11,MAP2K7,MYD88,RELB,NFKB2,IRAK3,MALT1,IL1R1,IL33,TLR2,NFKBID,TLR4,RIPK1,CD40,IL1RN,BCL10,IRS1,TLR6,FCER1G,PIK3R6,IL1B,MAP3K8,PIK3CD,TNF
Toll-like Receptor Signaling	10.5	0.355	3.357	IL1A,TLR8,TNFAIP3,NFKB1,MAPK11,IL36G,NFKBIA,JUN,UBA52,TLR1,LBP,TRAF1,MAP3K14,MYD88,IRAK3,NFKB2,UBD,TLR2,IL33,FOS,TLR4,IL1RN,TLR6,RPS27A,IL1B,CD14,TNF
HMGB1 Signaling	10.4	0.278	4.226	IL1A,ICAM1,LIF,AGER,IL17C,CNTF,PIK3R5,IL6,NFKB1,RHOH,KLB,MAPK11,JUN,CCL2,IL2,RHOU,OSM,PIK3R2,IL17F,SERPINE1,TNFRSF1B,PLAT,VCAM1,SELE,MAP2K7,NFKB2,IL1R1,IL17A,TLR4,FOS,RND3,IRS1,PIK3R6,IL1B,PIK3CD,TNF,IL11
LXR/RXR Activation	10.4	0.289	-2.263	IL1A,MSR1,APOA2,ARG2,IL6,NFKB1,C4A/C4B,IL1R2,IL36G,LYZ,CCL2,ITIH4,SAA1,SERPINA1,S100A8,LBP,NOS2,TNFRSF1B,IL1RAP,UGT1A3,IL1R1,NFKB2,IL18RAP,IL33,TLR4,ALB,LDLR,IL1RN,IL1B,CD14,PTGS2,HMGCR,TNF,CLU,MMP9
Atherosclerosis Signaling	10.4	0.283	NA	IL1A,ICAM1,MSR1,MMP3,APOA2,IL6,CCR2,NFKB1,TNFRSF12A,PLBD1,IL36G,LYZ,CCL2,SERPINA1,S100A8,COL11A2,VCAM1,SELE,CXCR4,NFKB2,CCL11,SELPLG,IL33,ITGB2,ALB,CD40,SELP,CSF1,IL1RN,PLA2G4B,IL1B,ALOX5,TNF,CLU,MMP9,TNFSF14
IL-17A Signaling in Fibroblasts	10.4	0.514	NA	NFKBIE,LCN2,CEBPD,IKBKE,IL6,NFKB2,CEBPB,NFKBIZ,NFKB1,IL17RA,MAPK11,IL17A,NFKBID,FOS,JUN,NFKBIA,CCL2,NFKBIB
Type I Diabetes Mellitus Signaling	10.2	0.297	3.4	CD247,SOCS1,SOCS3,HLA-A,NFKBIE,JAK2,NFKB1,MAPK11,FAS,CD28,NFKBIA,IL2,NOS2,HLA-F,NFKBIB,TNFRSF1B,IL1RAP,MAP3K14,MAP2K7,MYD88,IKBKE,NFKB2,IL1R1,IRF1,NFKBID,RIPK1,CD80,FCER1G,CD86,IL1B,CYCS,TNF,HLA-E
EIF2 Signaling	10.2	0.226	-0.324	RAF1,RPS23,RPLP2,RPL39,RPL35A,HSPA5,MYC,RPS7,RPL13,RPS13,NKX6-2,ATF4,PPP1CA,RPL32,ATF3,RPL3,RPS8,RPL12,RPL37A,RPL9,RPS6,IRS1,PPP1R15A,PIK3R6,PIK3CD,RPL13A,RPL41,PIK3R5,KLB,RPL27A,RPL35,PPP1CC,RPL18A,UBA52,Rpl39l,PIK3R2,RPS12,RPL31,RPS24,RPL17,RPL30,EIF3J,TRIB3,RPS21,FAU,EIF4A1,RPS27A,RPL5,RPL37,EIF1AX
iNOS Signaling	9.96	0.444	4.123	MYD88,NFKBIE,IKBKE,NFKB2,HMGA1,JAK2,IRAK3,NFKB1,MAPK11,IRF1,FOS,TLR4,NFKBID,JUN,NFKBIA,CD14,LBP,NFKBIB,NOS2,JAK3
Th1 Pathway	9.59	0.267	2.921	CD247,mir-146,SOCS1,SOCS3,CCR5,ICAM1,IL12RB1,HLA-A,KLRD1,PIK3R5,JAK2,IL6,NFKB1,KLB,CD28,NFIL3,IL2,CD274,PIK3R2,DLL1,TNFSF11,IL12RB2,STAT3,IRF1,STAT4,ITGB2,CD40,CD80,IRS1,PIK3R6,IL10RA,CD86,VAV1,PIK3CD,JAK3,GATA3
Th2 Pathway	9.37	0.253	2.191	CD247,SOCS3,CCR5,ICAM1,TNFRSF4,IL12RB1,HLA-A,PIK3R5,JAK2,NFKB1,SPI1,KLB,CD28,JUN,IL2,PIK3R2,IL2RB,CCR1,IL4R,DLL1,IL2RG,CXCR4,IKZF1,IL12RB2,ACVR1B,STAT4,IL33,ITGB2,CD40,CD80,IRS1,PIK3R6,CXCR6,CD86,VAV1,PIK3CD,JAK3,GATA3
Hepatic Cholestasis	9.07	0.244	NA	IL1A,LIF,IL17C,CNTF,NFKBIE,ADCY4,IL6,NFKB1,IL1R2,IL36G,NFKBIA,JUN,IL2,RARA,PPRC1,OSM,LBP,IL17F,TNFRSF1B,NFKBIB,IL1RAP,MAP4K2,MAP3K14,MYD88,IKBKE,NFKB2,IRAK3,IL1R1,PRKCG,IL18RAP,IL17A,IL33,NFKBID,TLR4,IL1RN,CD14,IL1B,TNF,IL11
Role of Osteoblasts, Osteoclasts and Chondrocytes in Rheumatoid Arthritis	8.83	0.21	NA	BGLAP,Naip1 (includes others),BMP4,MMP3,IL6,IL1R2,ITGA3,NFKBIB,BIRC3,IL1RAP,ADAMTS4,MAP3K14,SPP1,ITGA5,IL33,NFKBID,IL1RN,IRS1,FZD6,PIK3R6,PIK3CD,TNF,FZD10,IL1A,SFRP2,NFKBIE,PIK3R5,NFKB1,KLB,IL36G,NFKBIA,JUN,MMP8,PIK3R2,TNFRSF1B,NAIP,TNFSF11,MAP2K7,DLX5,ITGA2,IKBKE,IL1R1,IL17A,IL18RAP,FOS,WNT10A,CSF1,IL1B,IL11
CD40 Signaling	8.52	0.316	2.041	MAP3K14,MAP2K7,ICAM1,NFKBIE,PIK3R5,TNFAIP3,IKBKE,NFKB2,STAT3,NFKB1,MAPK11,KLB,NFKBID,FOS,JUN,NFKBIA,CD40,IRS1,PIK3R6,PIK3CD,PTGS2,PIK3R2,NFKBIB,JAK3,TRAF1
Phagosome Formation	8.31	0.26	NA	MSR1,TLR8,PIK3R5,FCGR2B,FCGR1A,RHOH,KLB,Tlr12,PLCD3,ITGA3,TLR1,RHOU,PIK3R2,PLCD4,FCGR3A/FCGR3B,FCGR2A,ITGA2,ITGA5,PLCL2,INPP5D,PRKCG,TLR2,TLR4,CLEC7A,RND3,IRS1,SYK,TLR6,FCER1G,PIK3R6,Tlr13,PIK3CD
IL-12 Signaling and Production in Macrophages	8.01	0.24	NA	IL12RB1,APOA2,PIK3R5,NFKB1,KLB,MAPK11,SPI1,LYZ,JUN,SERPINA1,S100A8,PIK3R2,NOS2,NFKBIB,MYD88,IKBKE,IL12RB2,CEBPB,NFKB2,IRF1,PRKCG,TLR2,STAT4,FOS,TLR4,ALB,CD40,IRS1,PIK3R6,PIK3CD,MAP3K8,MST1R,REL,TNF,CLU
Crosstalk between Dendritic Cells and Natural Killer Cells	8.01	0.292	NA	HLA-A,KLRD1,LTB,CD83,IL6,NFKB1,FAS,CD28,IL2,HLA-F,TNFRSF1B,IL2RB,CD209,IL2RG,TYROBP,CD69,NFKB2,ITGAL,TLR4,CSF2RB,CD40,CD80,CD86,TNF,CCR7,HLA-E
IL-17A Signaling in Airway Cells	7.93	0.308	2.4	NFKBIE,PIK3R5,CCL20,IKBKE,STAT3,NFKB2,JAK2,IL6,IL17RA,NFKB1,CCL11,MAPK11,KLB,CXCL6,IL17A,CXCL3,NFKBID,NFKBIA,IRS1,PIK3R6,PIK3CD,PIK3R2,NFKBIB,JAK3
PI3K Signaling in B Lymphocytes	7.68	0.246	4.131	RAF1,NFKBIE,FCGR2B,NFKB1,PTPRC,PLCD3,NFKBIA,JUN,ATF4,PIK3R2,NFKBIB,PLCD4,IL4R,ATF3,ITPR2,IKBKE,PLCL2,MALT1,NFKB2,INPP5D,BTK,FOS,TLR4,NFKBID,CD40,BCL10,IRS1,SYK,LYN,PIK3CD,PIK3AP1,VAV1
Role of IL-17A in Arthritis	7.64	0.319	NA	NFKBIE,PIK3R5,CCL20,CCL5,NFKB2,NFKB1,IL17RA,MAPK11,KLB,CXCL6,IL17A,CXCL3,NFKBID,NFKBIA,CCL2,IRS1,PIK3R6,PIK3CD,PTGS2,PIK3R2,NFKBIB,NOS2
Leukocyte Extravasation Signaling	7.41	0.204	4.333	RAC2,MMP7,ICAM1,MMP3,PIK3R5,MMP25,MAPK11,RHOH,KLB,MMP24,NOX1,ITGA3,TIMP1,MMP8,CYBB,PIK3R2,PXN,VCAM1,CXCR4,ITGA2,ITGA5,MMP10,NCF4,ITGAL,PRKCG,SELPLG,BTK,TEC,ITGB2,TIMP4,ITGAM,CLDN5,ARHGAP9,CLDN8,IRS1,NCF2,CD44,PIK3R6,VAV1,CLDN2,PIK3CD,MMP9,CTNND1
PPAR Signaling	7.36	0.274	-4.707	MAP3K14,RAF1,IL1A,PPARD,NFKBIE,IKBKE,NFKB2,IL1R1,NFKB1,IL18RAP,AIP,IL1R2,IL33,NFKBID,FOS,IL36G,JUN,NFKBIA,IL1RN,IL1B,PTGS2,NRIP1,TNFRSF1B,NFKBIB,TNF,IL1RAP
TWEAK Signaling	7.36	0.429	-0.258	MAP3K14,NAIP,Naip1 (includes others),NFKBIE,IKBKE,NFKB2,NFKB1,TNFRSF12A,NFKBID,RIPK1,NFKBIA,CYCS,NFKBIB,BIRC3,TRAF1
JAK/Stat Signaling	7.35	0.289	2.041	SOCS1,SOCS3,RAF1,PTPN6,PIK3R5,CEBPB,STAT3,NFKB2,IL6,JAK2,NFKB1,KLB,STAT4,FOS,JUN,IRS1,CDKN1A,PTPN1,CISH,PIK3R6,PIK3CD,STAT2,PIK3R2,JAK3
TNFR1 Signaling	7.29	0.36	2.668	MAP4K2,NAIP,MAP3K14,Naip1 (includes others),NFKBIE,TNFAIP3,IKBKE,NFKB2,NFKB1,NFKBID,FOS,RIPK1,JUN,NFKBIA,CYCS,NFKBIB,TNF,BIRC3
Systemic Lupus Erythematosus Signaling	7.02	0.196	NA	CD247,IL1A,HLA-A,Rnu6,RNU2-1,PIK3R5,IL6,FCGR2B,FCGR1A,KLB,PTPRC,BDKRB2,CD28,IL36G,LCK,JUN,IL2,EFTUD2,PIK3R2,HLA-F,FCGR3A/FCGR3B,LSM4,SNRNP40,RNU11,PTPN6,FCGR2A,INPP5D,RNU1-4,IL33,FOS,CD40,CD80,IL1RN,IRS1,CREM,LYN,FCER1G,PIK3R6,IL1B,CD86,PIK3CD,TNF,C8G,HLA-E
Glucocorticoid Receptor Signaling	6.98	0.181	NA	CD247,RAF1,BGLAP,Hspa1b,SLPI,IL6,HSPA5,FCGR1A,TSC22D3,IL1R2,CXCL3,NFKBIB,SERPINE1,TAF9,MAP3K14,SELE,STAT3,SMARCD3,TAF4B,NFKBID,IL1RN,DUSP1,IRS1,PIK3R6,PIK3CD,TNF,ICAM1,NFKBIE,PIK3R5,JAK2,CCL5,POLR2B,NFKB1,MAPK11,KLB,NFKBIA,JUN,CCL2,IL2,PIK3R2,NOS2,MAP2K7,VCAM1,IKBKE,CEBPB,CCL11,FOS,CDKN1A,IL1B,NRIP1,PTGS2,JAK3
CD28 Signaling in T Helper Cells	6.96	0.235	3.266	CD247,HLA-A,NFKBIE,PIK3R5,NFKB1,KLB,PTPRC,CD28,LCK,NFKBIA,JUN,IL2,PIK3R2,NFKBIB,PTPN6,ITPR2,IKBKE,NFKB2,MALT1,FOS,NFKBID,CD80,BCL10,IRS1,SYK,FCER1G,PIK3R6,CD86,PIK3CD,VAV1,LCP2
NF-κB Activation by Viruses	6.92	0.276	4.379	RAF1,MAP3K14,CCR5,NFKBIE,ITGA2,PIK3R5,ITGA5,IKBKE,NFKB2,NFKB1,KLB,ITGAL,PRKCG,NFKBID,ITGB2,LCK,ITGA3,RIPK1,NFKBIA,IRS1,PIK3R6,PIK3CD,PIK3R2,NFKBIB
PKCθ Signaling in T Lymphocytes	6.88	0.233	4.382	CD247,RAC2,HLA-A,NFKBIE,PIK3R5,NFKB1,KLB,CD28,LCK,NFKBIA,JUN,IL2,PIK3R2,NFKBIB,MAP3K14,IKBKE,NFKB2,MALT1,FOS,NFKBID,MAP3K12,CD80,BCL10,IRS1,FCER1G,PIK3R6,CD86,VAV1,PIK3CD,MAP3K8,LCP2
B Cell Receptor Signaling	6.87	0.205	4.333	RAF1,RAC2,NFKBIE,PIK3R5,FCGR2B,NFKB1,KLB,MAPK11,PTPRC,NFKBIA,JUN,RPS6KB2,ATF4,PIK3R2,NFKBIB,MAP3K14,MAP2K7,PTPN6,APBB1IP,FCGR2A,EGR1,IKBKE,NFKB2,MALT1,CREB5,INPP5D,BTK,MAP3K12,NFKBID,BCL10,SYK,IRS1,LYN,PIK3R6,VAV1,PIK3CD,PIK3AP1,MAP3K8,BCL2A1
Osteoarthritis Pathway	6.57	0.195	4.542	FZD10,BGLAP,MMP3,AGER,PTHLH,CASP4,SDC4,HIF1A,NFKB1,IL1R2,ITGA3,ELF3,CXCR2,SPHK1,CASP1,ATF4,S100A8,NOS2,TNFRSF1B,IL1RAP,ADAMTS4,SPP1,PPARD,ITGA2,DLX5,ITGA5,MMP10,CEBPB,NFKB2,IL1R1,C1QTNF4,CREB5,IL18RAP,TLR2,TLR4,S100A9,FZD6,IL1B,PTGS2,TNF,MMP9
G-Protein Coupled Receptor Signaling	6.54	0.179	NA	RAF1,HTR2B,HTR4,GRM3,DUSP6,NFKBIE,PDE12,ADCY4,PIK3R5,NFKB1,HRH3,KLB,LTB4R,NFKBIA,PDE7B,CXCR2,CNR2,RGS10,HTR7,ATF4,ADORA2B,RGS14,PIK3R2,NFKBIB,HCAR2,PDE2A,HRH2,APLNR,PDE4C,NPY1R,RGS16,FPR2,GABBR1,IKBKE,PDE4B,STAT3,NFKB2,CREB5,PRKCG,FPR1,NFKBID,DUSP1,IRS1,PIK3R6,ADRA2C,PDE8B,PIK3CD,MAP3K8,ADORA2A
Induction of Apoptosis by HIV1	6.51	0.311	0.688	MAP3K14,NAIP,MAP2K7,Naip1 (includes others),CXCR4,NFKBIE,IKBKE,NFKB2,NFKB1,FAS,NFKBID,RIPK1,NFKBIA,CYCS,NFKBIB,TNFRSF1B,TNF,BIRC3,TRAF1
IL-17 Signaling	6.49	0.271	NA	MAP3K14,MMP3,PIK3R5,CEBPB,JAK2,IL6,NFKB1,CCL11,IL17RA,MAPK11,KLB,IL17A,CXCL10,JUN,CCL2,TIMP1,IRS1,PIK3R6,PIK3CD,PTGS2,PIK3R2,IL17F,NOS2
T Helper Cell Differentiation	6.47	0.288	NA	IL4R,IL2RG,IL12RB1,HLA-A,FOXP3,IL12RB2,IL6,STAT3,IL17A,STAT4,CD28,CD80,CD40,IL2,FCER1G,IL10RA,CD86,IL17F,TNFRSF1B,GATA3,TNF
p38 MAPK Signaling	6.37	0.235	3.266	IL1A,TIFA,RPS6KA3,MAPK11,FAS,CDC25B,IL1R2,MYC,IL36G,RPS6KB2,ATF4,TNFRSF1B,IL1RAP,HIST2H3C,HIST1H3C,MAPKAPK5,IL1R1,IRAK3,CREB5,IL18RAP,IL33,H3F3A/H3F3B,DUSP1,IL1RN,MAPT,PLA2G4B,IL1B,TNF
IL-15 Signaling	6.15	0.276	NA	RAF1,VCAM1,IL2RG,PIK3R5,STAT3,JAK2,IL6,NFKB2,NFKB1,MAPK11,KLB,IL17A,LCK,SYK,IRS1,PIK3R6,PIK3CD,PIK3R2,JAK3,TNF,IL2RB
iCOS-iCOSL Signaling in T Helper Cells	6.06	0.228	2.837	CD247,IL2RG,HLA-A,ITPR2,NFKBIE,PIK3R5,IKBKE,NFKB2,NFKB1,KLB,INPP5D,PTPRC,CD28,NFKBID,LCK,NFKBIA,CD80,CD40,IL2,IRS1,PIK3R6,FCER1G,VAV1,PIK3CD,PIK3R2,NFKBIB,LCP2,IL2RB
Graft-versus-Host Disease Signaling	6.02	0.333	NA	IL1A,HLA-A,IL6,FAS,IL33,CD28,IL36G,CD80,IL2,IL1RN,FCER1G,CD86,IL1B,HLA-F,TNF,HLA-E
Role of IL-17F in Allergic Inflammatory Airway Diseases	5.83	0.341	2.887	RAF1,RPS6KA3,IL6,NFKB2,NFKB1,IL17RA,CREB5,CXCL6,CXCL10,CCL4,CCL2,IL1B,ATF4,IL17F,IL11
April Mediated Signaling	5.79	0.359	1.069	FOS,NFKBID,MAP3K14,MAP2K7,NFKBIA,JUN,TNFSF13,NFKBIE,IKBKE,NFKB2,NFKBIB,NFKB1,MAPK11,TRAF1
LPS-stimulated MAPK Signaling	5.7	0.253	3.71	RAF1,MAP3K14,NFKBIE,PIK3R5,IKBKE,NFKB2,NFKB1,MAPK11,KLB,PRKCG,FOS,TLR4,NFKBID,JUN,NFKBIA,IRS1,PIK3R6,CD14,PIK3CD,PIK3R2,LBP,NFKBIB
IL-9 Signaling	5.68	0.333	2.138	SOCS3,IL2RG,PIK3R5,BCL3,NFKB2,STAT3,NFKB1,KLB,IRS1,CISH,PIK3R6,PIK3CD,PIK3R2,JAK3,TNF
Erythropoietin Signaling	5.66	0.259	NA	SOCS1,SOCS3,RAF1,PTPN6,EPOR,NFKBIE,PIK3R5,NFKB2,JAK2,NFKB1,KLB,PRKCG,FOS,NFKBID,JUN,NFKBIA,IRS1,PIK3R6,PIK3CD,PIK3R2,NFKBIB
Inflammasome pathway	5.6	0.476	3.162	NAIP,TLR4,NOD2,NLRP3,NLRP1,MYD88,CASP1,IL1B,NFKB2,NFKB1
Hepatic Fibrosis / Hepatic Stellate Cell Activation	5.49	0.191	NA	MYH4,IL1A,CCR5,ICAM1,MYL2,KLF6,IL6,CCL5,NFKB1,FAS,IL1R2,CXCL3,CCL2,TIMP1,LBP,COL11A2,SERPINE1,TNFRSF1B,IL1RAP,IL4R,VCAM1,IL1R1,NFKB2,IL18RAP,TLR4,CD40,CSF1,IL10RA,CCL21,COL24A1,IL1B,CD14,TNF,MMP9,CCR7
Tec Kinase Signaling	5.36	0.194	5.209	PIK3R5,JAK2,NFKB1,RHOH,KLB,FAS,ITGA3,LCK,RHOU,HCK,PIK3R2,FGR,ITGA2,ITGA5,NFKB2,STAT3,PRKCG,GNG10,BTK,TEC,STAT4,TLR4,FOS,RND3,IRS1,LYN,FCER1G,PIK3R6,VAV1,PIK3CD,STAT2,JAK3,TNF
Differential Regulation of Cytokine Production in Macrophages and T Helper Cells by IL-17A and IL-17F	5.31	0.5	NA	CCL4,CCL2,IL1B,IL6,CCL5,IL17F,CSF3,TNF,IL17A
MIF Regulation of Innate Immunity	5.21	0.326	2.673	MIF,NFKBIE,NFKB2,NFKB1,NFKBID,TLR4,FOS,JUN,NFKBIA,PLA2G4B,CD14,PTGS2,NFKBIB,NOS2
Role of Hypercytokinemia/hyperchemokinemia in the Pathogenesis of Influenza	5.21	0.326	NA	CCR1,CCR5,IL1A,CCL5,IL6,IL17A,IL33,CXCL10,IL36G,CCL4,CCL2,IL1RN,IL1B,TNF
Lymphotoxin β Receptor Signaling	5.17	0.269	2.84	MAP3K14,VCAM1,RELB,PIK3R5,LTB,IKBKE,NFKB2,NFKB1,KLB,NFKBID,NFKBIA,IRS1,PIK3R6,CYCS,PIK3CD,PIK3R2,TNFSF14,TRAF1
Differential Regulation of Cytokine Production in Intestinal Epithelial Cells by IL-17A and IL-17F	5.16	0.435	NA	IL1A,CCL4,CCL2,LCN2,IL1B,CCL5,IL17F,CSF3,TNF,IL17A
RANK Signaling in Osteoclasts	5.02	0.225	3.441	RAF1,MAP3K14,MAP2K7,TNFSF11,NFKBIE,PIK3R5,IKBKE,NFKB2,NFKB1,MAPK11,KLB,FOS,NFKBID,MAP3K12,JUN,NFKBIA,IRS1,PIK3R6,MAP3K8,PIK3CD,PIK3R2,NFKBIB,BIRC3
Role of NFAT in Regulation of the Immune Response	4.91	0.183	4.158	CD247,RAF1,HLA-A,NFKBIE,PIK3R5,FCGR2B,NFKB1,FCGR1A,KLB,CD28,LCK,NFKBIA,JUN,PIK3R2,NFKBIB,FCGR3A/FCGR3B,FCGR2A,ITPR2,IKBKE,NFKB2,GNG10,BTK,FOS,NFKBID,RCAN1,CD80,IRS1,SYK,LYN,FCER1G,PIK3R6,CD86,PIK3CD,LCP2
IL-17A Signaling in Gastric Cells	4.77	0.4	NA	CXCL10,FOS,JUN,CCL20,CCL5,IL17RA,NFKB1,MAPK11,TNF,IL17A
B Cell Activating Factor Signaling	4.74	0.317	2.121	FOS,NFKBID,MAP3K14,MAP2K7,NFKBIA,JUN,NFKBIE,IKBKE,NFKB2,NFKBIB,NFKB1,MAPK11,TRAF1
MSP-RON Signaling Pathway	4.7	0.25	NA	PIK3R5,CCR2,JAK2,KLB,TLR2,CSF2RB,ITGB2,TLR4,ITGAM,CCL2,CSF1,IRS1,PIK3R6,PIK3CD,PIK3R2,MST1R,NOS2,TNF
Colorectal Cancer Metastasis Signaling	4.68	0.165	4.743	FZD10,MMP7,MMP3,ADCY4,PIK3R5,TLR8,JAK2,IL6,NFKB1,MMP25,RHOH,KLB,MMP24,Tlr12,MYC,JUN,MMP8,TLR1,RHOU,PIK3R2,NOS2,RALGDS,MMP10,NFKB2,STAT3,GNG10,TLR2,FOS,TLR4,WNT10A,RND3,IRS1,TLR6,PIK3R6,FZD6,Tlr13,PIK3CD,PTGS2,JAK3,TNF,MMP9
Natural Killer Cell Signaling	4.63	0.205	NA	CD247,RAF1,RAC2,PTPN6,KLRD1,FCGR2A,TYROBP,PIK3R5,SH3BP2,KLB,INPP5D,CD300A,PRKCG,NCR1,LCK,IRS1,SYK,CD244,PIK3R6,FCER1G,VAV1,PIK3CD,PIK3R2,FCGR3A/FCGR3B,LCP2
HGF Signaling	4.61	0.209	3.273	RAF1,MAP3K14,MAP2K7,PXN,ITGA2,PIK3R5,ITGA5,STAT3,IL6,KLB,PRKCG,FOS,MAP3K12,ITGA3,ELF3,JUN,ETS2,IRS1,CDKN1A,PIK3R6,MAP3K8,PIK3CD,PTGS2,PIK3R2
T Cell Receptor Signaling	4.52	0.211	NA	CD247,RAF1,PIK3R5,IKBKE,MALT1,NFKB2,NFKB1,KLB,PTPRC,TEC,BTK,CD28,FOS,LCK,JUN,NFKBIA,BCL10,IRS1,PIK3R6,PIK3CD,VAV1,PIK3R2,LCP2
Role of IL-17A in Psoriasis	4.5	0.538	NA	CXCL3,S100A9,CCL20,S100A8,IL17RA,CXCL6,IL17A
Xenobiotic Metabolism Signaling	4.48	0.157	NA	RAF1,IL1A,UGT1A6,UGT2B7,GSTA5,PPP2R5B,PIK3R5,IL6,NFKB1,KLB,MAPK11,HMOX1,HS6ST1,CES1,ALDH1A3,Gstm3,PPM1J,NR1I3,CHST11,HS3ST1,PIK3R2,NOS2,MAP3K14,CYP1A1,MAP2K7,UGT1A3,UGT2B10,NFKB2,UGT1A4,UGT1A1,PRKCG,AIP,MAP3K12,FTL,MGST2,SMOX,IRS1,PIK3R6,IL1B,PIK3CD,MAP3K8,NRIP1,TNF,UGT1A7 (includes others),GSTP1
4-1BB Signaling in T Lymphocytes	4.46	0.344	2.646	NFKBID,MAP3K14,NFKBIA,JUN,NFKBIE,IKBKE,NFKB2,NFKBIB,NFKB1,MAPK11,TRAF1
PI3K/AKT Signaling	4.44	0.2	2.449	RAF1,NFKBIE,PPP2R5B,ITGA2,ITGA5,IKBKE,NFKB2,JAK2,NFKB1,NOS3,MAPK8IP1,INPP5D,NFKBID,ITGA3,NFKBIA,PPM1J,CDKN1A,RPS6KB2,PIK3CD,MAP3K8,PTGS2,PIK3R2,JAK3,NFKBIB,MCL1
Apoptosis Signaling	4.35	0.222	-0.688	ENDOG,NAIP,RAF1,MAP3K14,MAP2K7,Naip1 (includes others),NFKBIE,IKBKE,NFKB2,NFKB1,FAS,NFKBID,NFKBIA,CYCS,NFKBIB,BCL2A1,TNFRSF1B,TNF,BIRC3,MCL1
Activation of IRF by Cytosolic Pattern Recognition Receptors	4.34	0.254	1	DHX58,NFKBIE,ZBP1,IKBKE,IRF9,IL6,NFKB2,NFKB1,NFKBID,RIPK1,JUN,NFKBIA,CD40,STAT2,NFKBIB,TNF
ERK/MAPK Signaling	4.28	0.171	1.715	RAC2,RAF1,DUSP6,PPP2R5B,PIK3R5,KLB,DUSP2,KSR1,MYC,ITGA3,PPP1CC,ELF3,ETS2,PPM1J,ATF4,PIK3R2,PPP1CA,HIST2H3C,PXN,HIST1H3C,ITGA2,ITGA5,MAPKAPK5,STAT3,CREB5,PRKCG,FOS,PPP1R3D,H3F3A/H3F3B,DUSP1,IRS1,PLA2G4B,PIK3R6,PIK3CD
IL-2 Signaling	4.25	0.25	2.324	SOCS1,RAF1,IL2RG,PIK3R5,KLB,FOS,LCK,JUN,IL2,IRS1,SYK,PIK3R6,PIK3CD,PIK3R2,JAK3,IL2RB
Role of JAK1 and JAK3 in γc Cytokine Signaling	4.22	0.239	NA	SOCS1,SOCS3,IL4R,IL2RG,FES,PIK3R5,JAK2,STAT3,KLB,IL2,IRS1,SYK,PIK3R6,PIK3CD,PIK3R2,JAK3,IL2RB
Reelin Signaling in Neurons	4.21	0.217	NA	MAP2K7,ITGA2,PIK3R5,ITGA5,KLB,MAPK8IP1,ITGAL,ITGB2,LCK,ITGA3,MAPT,IRS1,CNR2,LYN,HCK,PIK3R6,PIK3CD,LRP8,PIK3R2,FGR
Acute Myeloid Leukemia Signaling	4.14	0.215	1.414	RUNX1,CSF3R,RAF1,MAP2K7,PIK3R5,STAT3,NFKB2,NFKB1,KLB,SPI1,MYC,CSF2RB,PIM1,CSF2RA,RARA,IRS1,RPS6KB2,PIK3R6,PIK3CD,PIK3R2
Death Receptor Signaling	4.14	0.215	0.894	NAIP,MAP3K14,MAP2K7,Naip1 (includes others),NFKBIE,IKBKE,NFKB2,NFKB1,PARP9,FAS,NFKBID,RIPK1,NFKBIA,TIPARP,CYCS,NFKBIB,TNFRSF1B,TNF,BIRC3,PARP14
Antioxidant Action of Vitamin C	4.11	0.204	-3.3	NFKBIE,IKBKE,PLCL2,NFKB2,JAK2,NFKB1,MAPK11,SLC2A3,TXNRD1,PLBD1,PLCD3,NFKBID,CSF2RB,HMOX1,SLC2A8,NFKBIA,CSF2RA,PLA2G4B,NFKBIB,TXNRD2,TNF,PLCD4
Role of JAK1, JAK2 and TYK2 in Interferon Signaling	4.08	0.375	-0.447	SOCS1,RAF1,PTPN6,PTPN2,STAT2,JAK2,STAT3,NFKB2,NFKB1
CD27 Signaling in Lymphocytes	4.07	0.264	1.667	MAP3K14,MAP2K7,NFKBIE,IKBKE,NFKB2,NFKB1,MAP3K12,NFKBID,FOS,JUN,NFKBIA,CYCS,MAP3K8,NFKBIB
MIF-mediated Glucocorticoid Regulation	4.06	0.314	1.897	NFKBID,TLR4,MIF,NFKBIA,NFKBIE,PLA2G4B,CD14,PTGS2,NFKB2,NFKBIB,NFKB1
GM-CSF Signaling	4.06	0.233	3	RUNX1,RAF1,PIK3R5,JAK2,STAT3,KLB,CSF2RB,PIM1,CSF2RA,IRS1,CISH,LYN,HCK,PIK3R6,PIK3CD,PIK3R2,BCL2A1
Regulation of IL-2 Expression in Activated and Anergic T Lymphocytes	4.05	0.225	NA	CD247,RAF1,MAP2K7,NFKBIE,IKBKE,MALT1,NFKB2,NFKB1,CD28,NFKBID,FOS,JUN,NFKBIA,CD80,BCL10,IL2,VAV1,NFKBIB
Role of PKR in Interferon Induction and Antiviral Response	4.03	0.293	NA	NFKBID,NFKBIA,NFKBIE,IKBKE,CYCS,NFKB2,NFKBIB,NFKB1,RNASEL,TNF,FCGR1A,IRF1
IL-8 Signaling	4.01	0.168	4.747	RAC2,RAF1,ICAM1,MYL2,PIK3R5,NFKB1,RHOH,KLB,NOX1,HMOX1,JUN,CXCR2,RHOU,CYBB,PIK3R2,NFKBIB,VCAM1,HBEGF,IKBKE,IRAK3,PRKCG,GNG10,ITGB2,FOS,ITGAM,RND3,IRS1,NCF2,PIK3R6,PIK3CD,PTGS2,MMP9,ITGAX
IL-1 Signaling	3.71	0.207	3.771	MAP3K14,IL1A,MAP2K7,MYD88,ADCY4,NFKBIE,IKBKE,IL1R1,NFKB2,IRAK3,NFKB1,MAPK11,GNG10,NFKBID,FOS,JUN,NFKBIA,NFKBIB,IL1RAP
PPARα/RXRα Activation	3.66	0.167	-2.2	RAF1,GPD1,APOA2,NFKBIE,ADCY4,CPT1B,IL6,JAK2,NFKB1,IL1R2,PLCD3,NFKBIA,JUN,NFKBIB,PLCD4,IL1RAP,MAP3K14,MAP2K7,IKBKE,BCL3,PLCL2,NFKB2,IL1R1,ACVR1B,IL18RAP,AIP,NFKBID,HELZ2,IRS1,IL1B
Ceramide Signaling	3.65	0.204	1.886	RAF1,PPP2R5B,PIK3R5,NFKB2,NFKB1,KLB,KSR1,SMPD5,FOS,JUN,PPM1J,IRS1,PIK3R6,SPHK1,PIK3CD,CYCS,PIK3R2,TNFRSF1B,TNF
Regulation of eIF4 and p70S6K Signaling	3.58	0.172	1.387	RAF1,RPS23,PPP2R5B,PIK3R5,MAPK11,KLB,RPS7,ITGA3,EIF4EBP3,RPS13,PPM1J,PIK3R2,RPS12,RPS24,RPS8,ITGA2,ITGA5,EIF3J,RPS21,FAU,RPS6,IRS1,EIF4A1,PIK3R6,RPS27A,PIK3CD,EIF1AX
PEDF Signaling	3.56	0.207	2.673	RAF1,NFKBIE,PIK3R5,IKBKE,NFKB2,NGF,NFKB1,MAPK11,KLB,FAS,NFKBID,NFKBIA,SOD2,IRS1,PIK3R6,PIK3CD,PIK3R2,NFKBIB
Pathogenesis of Multiple Sclerosis	3.41	0.556	NA	CXCL10,CCR1,CCR5,CCL4,CCL5
Relaxin Signaling	3.34	0.169	1.606	NFKBIE,PDE12,ADCY4,PIK3R5,NOS3,NFKB1,KLB,NFKBIA,JUN,PDE7B,PIK3R2,NFKBIB,NOS2,PDE2A,GUCY1A3,PDE4C,PDE4B,NFKB2,GNG10,FOS,NFKBID,IRS1,PIK3R6,PDE8B,PIK3CD,MMP9
Prolactin Signaling	3.34	0.205	2.5	SOCS1,SOCS3,RAF1,PIK3R5,CEBPB,JAK2,STAT3,KLB,IRF1,PRKCG,MYC,FOS,JUN,IRS1,PIK3R6,PIK3CD,PIK3R2
Renin-Angiotensin Signaling	3.32	0.18	3.273	RAF1,PTPN6,ITPR2,ADCY4,PIK3R5,STAT3,NFKB2,CCL5,JAK2,NFKB1,MAPK11,KLB,NOX1,PRKCG,FOS,JUN,CCL2,IRS1,PIK3R6,PIK3CD,PIK3R2,TNF
cAMP-mediated signaling	3.31	0.152	1.219	RAF1,HTR4,GRM3,DUSP6,PDE12,ADCY4,HRH3,AKAP2,LTB4R,PDE7B,CXCR2,CNR2,RGS10,HTR7,ATF4,RGS14,ADORA2B,HCAR2,HRH2,PDE2A,APLNR,PDE4C,NPY1R,FPR2,GABBR1,STAT3,PDE4B,CREB5,FPR1,DUSP1,CREM,ADRA2C,PDE8B,ADORA2A
CTLA4 Signaling in Cytotoxic T Lymphocytes	3.29	0.192	NA	CD247,PTPN6,HLA-A,PPP2R5B,PIK3R5,JAK2,KLB,CD28,LCK,CD80,IRS1,SYK,PPM1J,PIK3R6,FCER1G,CD86,PIK3CD,PIK3R2,LCP2
Gα12/13 Signaling	3.27	0.176	2.982	RAF1,MAP2K7,PXN,CDH18,MYL2,NFKBIE,PIK3R5,IKBKE,NFKB2,NFKB1,KLB,TEC,BTK,NFKBID,NFKBIA,JUN,CDH3,IRS1,PIK3R6,PIK3CD,VAV1,PIK3R2,NFKBIB
Interferon Signaling	3.25	0.278	1.667	IFITM3,SOCS1,IFIT3,IFIT1,OAS1,PTPN2,STAT2,IRF9,JAK2,IRF1
Small Cell Lung Cancer Signaling	3.22	0.2	NA	NFKBIE,PIK3R5,IKBKE,NFKB2,NFKB1,KLB,MYC,NFKBID,NFKBIA,IRS1,PIK3R6,CYCS,PIK3CD,PTGS2,PIK3R2,NFKBIB,TRAF1
Angiopoietin Signaling	3.19	0.205	-0.632	DOK2,NFKBIE,PIK3R5,IKBKE,NFKB2,NOS3,NFKB1,KLB,NFKBID,TNIP1,NFKBIA,IRS1,PIK3R6,PIK3CD,PIK3R2,NFKBIB
Complement System	3.15	0.27	1.633	C1R,C4A/C4B,ITGB2,MASP2,C5AR1,ITGAM,C1S,CFB,C8G,ITGAX
Role of JAK family kinases in IL-6-type Cytokine Signaling	3.15	0.32	NA	SOCS1,SOCS3,OSM,OSMR,IL6,JAK2,STAT3,MAPK11
Role of PI3K/AKT Signaling in the Pathogenesis of Influenza	3.12	0.203	0.775	CCR5,NFKBIE,PIK3R5,CCL5,NFKB2,NFKB1,KLB,NFKBID,NFKBIA,IRS1,PIK3R6,PIK3CD,PIK3R2,NFKBIB,PLAC8,Ifnz (includes others)
HIF1α Signaling	3.12	0.178	NA	MMP7,MMP3,PIK3R5,MAPK6,MMP10,HIF1A,NOS3,MMP25,MAPK11,KLB,MMP24,SLC2A3,JUN,SLC2A8,MMP8,IRS1,PIK3R6,PIK3CD,PIK3R2,NOS2,MMP9
Protein Kinase A Signaling	3.08	0.131	-0.632	RAF1,MYH4,MYL2,PDE12,ADCY4,NOS3,PTPRC,PLCD3,PDE7B,ATF4,NFKBIB,PPP1CA,HIST2H3C,PTPN6,PDE2A,PTPRE,ITPR2,HIST1H3C,PLCL2,NFKB2,PDE4B,CREB5,GNG10,NFKBID,PYGM,H3F3A/H3F3B,DUSP1,CREM,HIST1H1D,H1F0,FLNB,HIST1H1C,PTPN2,DUSP6,NFKBIE,GRK1,NFKB1,PTPN12,DUSP2,CDC25B,AKAP2,PPP1CC,DUSP5,NFKBIA,PTPN1,PLCD4,PXN,PDE4C,PRKCG,PPP1R3D,PDE8B,PTGS2
Type II Diabetes Mellitus Signaling	3.03	0.172	3.441	SOCS1,SOCS3,MAP3K14,MAP2K7,NFKBIE,PIK3R5,IKBKE,CEBPB,NFKB2,NFKB1,KLB,PRKCG,SMPD5,NFKBID,NFKBIA,IRS1,PIK3R6,PIK3CD,PIK3R2,NFKBIB,TNFRSF1B,TNF
ILK Signaling	3.02	0.153	2.887	FLNB,MYH4,MYL2,PPP2R5B,PIK3R5,HIF1A,NFKB1,RHOH,KLB,ITGB7,MYC,JUN,PPM1J,RHOU,ATF4,PIK3R2,NOS2,PXN,SNAI1,NFKB2,CREB5,FOS,ITGB2,RND3,IRS1,PIK3R6,PIK3CD,PTGS2,TNF,MMP9
UVB-Induced MAPK Signaling	3.01	0.212	NA	HIST1H3C,RPS6KA3,PIK3R5,MAPK11,KLB,PRKCG,FOS,JUN,H3F3A/H3F3B,IRS1,PIK3R6,PIK3CD,PIK3R2,HIST2H3C
IL-4 Signaling	2.98	0.191	NA	SOCS1,PTPN6,IL4R,IL2RG,IL13RA1,HLA-A,PIK3R5,HMGA1,JAK2,KLB,INPP5D,IRS1,RPS6KB2,PIK3R6,PIK3CD,PIK3R2,JAK3
Inhibition of Matrix Metalloproteases	2.95	0.256	NA	TIMP4,MMP7,MMP3,TIMP1,MMP8,MMP10,MMP25,TFPI2,MMP24,MMP9
Superpathway of Inositol Phosphate Compounds	2.94	0.145	NA	SOCS3,PTPN2,PPP2R5B,PIK3R5,STYX,PTPN12,KLB,DUSP2,CDC25B,PTPRC,CD28,PLCD3,DUSP5,LCK,PPP1CC,NUDT11,PDCD1,PTPN1,PIK3R2,IP6K2,PPP1CA,PLCD4,PTPN6,PP2D1,INPP5D,CD80,DUSP1,IRS1,ITPKC,PIK3R6,CD86,VAV1,PIK3AP1,PIK3CD
UVA-Induced MAPK Signaling	2.91	0.179	3.153	RPS6KA3,PIK3R5,PLCL2,MAPK11,KLB,PARP9,SMPD5,FOS,PLCD3,JUN,TIPARP,IRS1,RPS6KB2,PIK3R6,PIK3CD,CYCS,PIK3R2,PLCD4,PARP14
fMLP Signaling in Neutrophils	2.88	0.171	0.943	RAF1,ITPR2,NFKBIE,FPR2,PIK3R5,NFKB2,NFKB1,KLB,NOX1,PRKCG,GNG10,FPR1,NFKBID,NFKBIA,IRS1,NCF2,CYBB,PIK3R6,PIK3CD,PIK3R2,NFKBIB
Role of Cytokines in Mediating Communication between Immune Cells	2.84	0.222	NA	IL33,IL36G,IL1A,IL1RN,IL2,IL1B,IL22,IL6,IL17F,CSF3,TNF,IL17A
Fcγ Receptor-mediated Phagocytosis in Macrophages and Monocytes	2.76	0.183	4.123	RAC2,PXN,FCGR2A,FYB,FCGR1A,INPP5D,PRKCG,HMOX1,SYK,LYN,RPS6KB2,HCK,VAV1,PIK3R2,FCGR3A/FCGR3B,FGR,LCP2
Glioma Invasiveness Signaling	2.75	0.2	2.673	PIK3R5,PLAUR,RHOH,KLB,TIMP4,RND3,TIMP1,IRS1,RHOU,PIK3R6,CD44,PIK3CD,PIK3R2,MMP9
Coagulation System	2.72	0.257	0.333	BDKRB2,F10,F5,F13A1,PLAUR,SERPINA1,SERPINE1,BDKRB1,PLAT
Fc Epsilon RI Signaling	2.68	0.168	2.524	RAF1,RAC2,MAP2K7,PIK3R5,MAPK11,KLB,INPP5D,PRKCG,BTK,IRS1,SYK,PLA2G4B,LYN,PIK3R6,FCER1G,PIK3CD,VAV1,PIK3R2,TNF,LCP2
p53 Signaling	2.67	0.171	-0.775	GADD45B,GADD45G,PIK3R5,HIF1A,KLB,FAS,PCNA,JUN,GADD45A,THBS1,IRS1,COQ8A,CDKN1A,PIK3R6,ADGRB1,GNL3,PIK3CD,PIK3R2,DRAM1
3-phosphoinositide Biosynthesis	2.61	0.146	NA	SOCS3,PTPN2,PPP2R5B,PIK3R5,STYX,PTPN12,KLB,DUSP2,CDC25B,PTPRC,CD28,DUSP5,LCK,PPP1CC,NUDT11,PDCD1,PTPN1,PIK3R2,PPP1CA,PTPN6,PP2D1,CD80,DUSP1,IRS1,PIK3R6,CD86,PIK3AP1,PIK3CD,VAV1
Prostate Cancer Signaling	2.61	0.177	NA	RAF1,NFKBIE,PIK3R5,NFKB2,NFKB1,CREB5,KLB,NFKBID,NFKBIA,IRS1,CDKN1A,PIK3R6,ATF4,PIK3CD,PIK3R2,NFKBIB,GSTP1
Neuregulin Signaling	2.61	0.182	0.832	RAF1,NRG2,ITGA2,NRG4,ITGA5,HBEGF,PRKCG,AREG,RPS6,MYC,ITGA3,RPS6KB2,ERRFI1,PIK3R2,EREG,MATK
Thrombopoietin Signaling	2.59	0.2	3.051	MYC,FOS,RAF1,JUN,IRS1,PIK3R5,PIK3R6,PIK3CD,PIK3R2,STAT3,JAK2,KLB,PRKCG
Airway Pathology in Chronic Obstructive Pulmonary Disease	2.58	0.5	NA	CXCL3,MMP8,TNF,MMP9
NRF2-mediated Oxidative Stress Response	2.51	0.145	1.807	RAF1,GSTA5,PIK3R5,KLB,HMOX1,JUN,SOD2,Gstm3,ATF4,FOSL1,JUND,DNAJB1,PIK3R2,MAP2K7,JUNB,MAFK,MAFF,TXNRD1,PRKCG,BACH1,FOS,FTL,MGST2,IRS1,PIK3R6,PIK3CD,ENC1,GSTP1
Role of Tissue Factor in Cancer	2.51	0.163	NA	EGR1,RPS6KA3,PIK3R5,HBEGF,PLAUR,JAK2,MAPK11,KLB,F10,LCK,ITGA3,CSF1,IRS1,LYN,HCK,PIK3R6,IL1B,PIK3CD,PIK3R2,FGR
PDGF Signaling	2.5	0.178	3	RAF1,PIK3R5,JAK2,STAT3,KLB,INPP5D,MYC,FOS,JUN,IRS1,PIK3R6,SPHK1,PIK3CD,PIK3R2,JAK3,CAV3
Phospholipase C Signaling	2.48	0.138	3.272	CD247,RAF1,MYL2,ADCY4,RPS6KA3,FCGR2B,NFKB1,RHOH,ARHGEF19,HMOX1,PLCD3,LCK,ITGA3,HDAC11,RHOU,ATF4,PLCD4,RALGDS,ITPR2,FCGR2A,ITGA2,ITGA5,NFKB2,CREB5,PRKCG,GNG10,BTK,RND3,SYK,PLA2G4B,LYN,FCER1G,LCP2
OX40 Signaling Pathway	2.46	0.176	-0.302	CD247,H2-T10,TNFRSF4,HLA-A,NFKBIE,H2-K2/H2-Q9,NFKB2,NFKB1,NFKBID,JUN,NFKBIA,IL2,FCER1G,NFKBIB,HLA-F,HLA-E
IL-3 Signaling	2.45	0.181	2.324	FOS,RAF1,CSF2RB,PTPN6,JUN,IRS1,PIK3R5,PIK3R6,PIK3CD,PIK3R2,STAT3,JAK2,KLB,INPP5D,PRKCG
Growth Hormone Signaling	2.45	0.181	1.807	SOCS1,SOCS3,PTPN6,RPS6KA3,PIK3R5,JAK2,STAT3,KLB,PRKCG,FOS,IRS1,RPS6KB2,PIK3R6,PIK3CD,PIK3R2
P2Y Purigenic Receptor Signaling Pathway	2.45	0.158	3.13	RAF1,ADCY4,PIK3R5,PLCL2,NFKB2,CREB5,NFKB1,KLB,PRKCG,GNG10,MYC,P2RY2,PLCD3,FOS,JUN,IRS1,PIK3R6,ATF4,PIK3CD,PIK3R2,PLCD4
EGF Signaling	2.41	0.191	1.941	RAF1,MAP2K7,ITPR2,PIK3R5,STAT3,MAPK11,KLB,FOS,JUN,IRS1,PIK3R6,PIK3CD,PIK3R2
Neurotrophin/TRK Signaling	2.4	0.184	1.604	RAF1,MAP2K7,NTF3,PIK3R5,NGF,CREB5,KLB,FOS,JUN,IRS1,PIK3R6,ATF4,PIK3CD,PIK3R2
FcγRIIB Signaling in B Lymphocytes	2.4	0.208	1.897	BTK,IRS1,SYK,LYN,PIK3R5,PIK3R6,PIK3CD,PIK3R2,FCGR2B,KLB,INPP5D
Gαq Signaling	2.39	0.149	2.982	RAF1,HTR2B,ITPR2,NFKBIE,PIK3R5,RGS16,IKBKE,NFKB2,NFKB1,KLB,RHOH,PRKCG,GNG10,BTK,NFKBID,HMOX1,NFKBIA,RND3,IRS1,RHOU,PIK3R6,PIK3CD,PIK3R2,NFKBIB
Cholecystokinin/Gastrin-mediated Signaling	2.37	0.168	3.638	RAF1,PXN,IL1A,ITPR2,RHOH,PRKCG,IL33,FOS,IL36G,JUN,RND3,IL1RN,CREM,RHOU,IL1B,PTGS2,TNF
Pancreatic Adenocarcinoma Signaling	2.36	0.161	3.638	RAF1,PIK3R5,HBEGF,STAT3,JAK2,NFKB2,NFKB1,KLB,HMOX1,IRS1,CDKN1A,PIK3R6,PIK3CD,PTGS2,PIK3R2,JAK3,E2F2,MMP9,RALGDS
ErbB2-ErbB3 Signaling	2.35	0.188	1.732	MYC,RAF1,NRG2,JUN,IRS1,PIK3R5,PIK3R6,NRG4,PIK3CD,PIK3R2,STAT3,JAK3,KLB
FLT3 Signaling in Hematopoietic Progenitor Cells	2.35	0.176	2.324	RAF1,RPS6KA3,PIK3R5,STAT3,CREB5,MAPK11,KLB,INPP5D,STAT4,IRS1,PIK3R6,ATF4,STAT2,PIK3CD,PIK3R2
Virus Entry via Endocytic Pathways	2.33	0.167	NA	FLNB,RAC2,HLA-A,ITGA2,PIK3R5,ITGA5,KLB,ITGAL,ITGB7,PRKCG,ITGB2,ITGA3,IRS1,PIK3R6,PIK3CD,PIK3R2,CXADR
Endothelin-1 Signaling	2.32	0.142	3.272	RAF1,ADCY4,PIK3R5,CASP4,NOS3,KLB,MAPK11,PLBD1,MYC,HMOX1,PLCD3,JUN,CASP1,PIK3R2,NOS2,PLCD4,GUCY1A3,ITPR2,MAPK6,PLCL2,PRKCG,FOS,IRS1,PLA2G4B,PIK3R6,PIK3CD,PTGS2
Autoimmune Thyroid Disease Signaling	2.31	0.213	NA	CD28,CD40,CD80,HLA-A,IL2,FCER1G,CD86,HLA-F,FAS,HLA-E
NGF Signaling	2.28	0.158	3.441	RAF1,MAP3K14,RPS6KA3,PIK3R5,IKBKE,NFKB2,NGF,CREB5,NFKB1,KLB,SMPD5,MAP3K12,IRS1,RPS6KB2,PIK3R6,ATF4,MAP3K8,PIK3CD,PIK3R2
Gαi Signaling	2.28	0.158	0.728	RAF1,APLNR,NPY1R,GRM3,ADCY4,FPR2,GABBR1,STAT3,HRH3,GNG10,FPR1,LTB4R,CXCR2,CNR2,RGS10,ADRA2C,RGS14,HCAR2,RALGDS
mTOR Signaling	2.26	0.139	2.183	RPS23,PPP2R5B,PIK3R5,RPS6KA3,HIF1A,KLB,RHOH,RPS7,HMOX1,RPS13,PPM1J,RHOU,RPS6KB2,PIK3R2,RPS12,RPS24,RPS8,EIF3J,RPS21,PRKCG,FAU,RPS6,RND3,IRS1,EIF4A1,PIK3R6,RPS27A,PIK3CD
CNTF Signaling	2.25	0.19	2.887	RAF1,CNTF,IRS1,PIK3R5,RPS6KA3,PIK3R6,RPS6KB2,PIK3CD,PIK3R2,JAK2,STAT3,KLB
Chemokine Signaling	2.25	0.183	3.051	RAF1,CCR5,MYL2,CXCR4,CCL24,CCL5,CCL11,MAPK11,NOX1,FOS,CCL4,JUN,CCL2
LPS/IL-1 Mediated Inhibition of RXR Function	2.22	0.136	2.84	IL1A,CPT1B,GSTA5,IL1R2,HS6ST1,IL36G,JUN,ALDH1A3,Gstm3,RARA,NR1I3,CHST11,FABP1,HS3ST1,LBP,TNFRSF1B,IL1RAP,MAP2K7,MYD88,IL1R1,IL18RAP,IL33,TLR4,MGST2,IL1RN,SMOX,IL1B,CD14,TNF,GSTP1
Oncostatin M Signaling	2.22	0.235	2.828	RAF1,MMP3,OSM,OSMR,JAK2,STAT3,JAK3,CHI3L1
Role of JAK2 in Hormone-like Cytokine Signaling	2.22	0.235	NA	SOCS1,SOCS3,PTPN6,EPOR,IRS1,PTPN1,JAK2,STAT3
p70S6K Signaling	2.16	0.152	1.789	RAF1,IL4R,IL2RG,PPP2R5B,PIK3R5,PLCL2,KLB,PRKCG,RPS6,BTK,PLCD3,MAPT,PPM1J,IRS1,SYK,LYN,PIK3R6,PIK3CD,PIK3R2,PLCD4
Mouse Embryonic Stem Cell Pluripotency	2.16	0.16	2.183	RAF1,FZD10,LIF,BMP4,PIK3R5,JAK2,STAT3,MAPK11,KLB,MYC,DVL2,IRS1,FZD6,PIK3R6,PIK3CD,PIK3R2,JAK3
Spermine Biosynthesis	2.15	1	NA	SMS,AMD1
L-DOPA Degradation	2.15	1	NA	COMT,LRTOMT
Cardiolipin Biosynthesis II	2.15	1	NA	PTPMT1,PGS1
IL-15 Production	2.15	0.25	NA	IL6,MST1R,JAK2,NFKB2,JAK3,NFKB1,IRF1
ErbB Signaling	2.13	0.163	NA	RAF1,NRG2,PIK3R5,NRG4,HBEGF,MAPK11,KLB,PRKCG,AREG,FOS,JUN,IRS1,PIK3R6,PIK3CD,PIK3R2,EREG
STAT3 Pathway	2.09	0.176	0.277	MYC,SOCS1,MAP3K12,RAF1,SOCS3,PTPN6,PTPN2,PIM1,CDKN1A,CISH,STAT3,JAK2,MAPK11
Rac Signaling	2.06	0.154	2.828	RAF1,MAP2K7,ITGA2,PIK3R5,ITGA5,NFKB2,NFKB1,KLB,NOX1,ITGA3,JUN,IRS1,NCF2,CYBB,PIK3R6,CD44,PIK3CD,PIK3R2
Role of RIG1-like Receptors in Antiviral Innate Immunity	2.01	0.205	1.342	DHX58,NFKBID,RIPK1,NFKBIA,NFKBIE,IKBKE,NFKB2,NFKBIB,NFKB1
Molecular Mechanisms of Cancer	2	0.12	NA	FZD10,RAF1,RAC2,Naip1 (includes others),BMP4,ADCY4,NFKBIE,PIK3R5,HIF1A,JAK2,NFKB1,MAPK11,RHOH,KLB,FAS,CDC25B,MYC,ARHGEF19,ITGA3,NFKBIA,JUN,RHOU,PIK3R2,NFKBIB,BIRC3,RALGDS,E2F2,NAIP,ITGA2,ITGA5,NFKB2,PRKCG,NFKBID,FOS,CDKN2D,RND3,WNT10A,IRS1,CDKN1A,FZD6,PIK3R6,CYCS,PIK3CD,JAK3,CTNND1
GDNF Family Ligand-Receptor Interactions	1.99	0.171	2.887	RAF1,ITPR2,DOK2,PIK3R5,DOK3,KLB,FOS,JUN,DOK4,IRS1,PIK3R6,PIK3CD,PIK3R2
Telomerase Signaling	1.96	0.153	1.807	RAF1,IL2RG,PPP2R5B,PIK3R5,KLB,MYC,ELF3,IL2,ETS2,HDAC11,PPM1J,IRS1,CDKN1A,PIK3R6,PIK3CD,PIK3R2,IL2RB
Tumoricidal Function of Hepatic Natural Killer Cells	1.91	0.25	NA	ENDOG,SERPINB9,ICAM1,CYCS,ITGAL,FAS
VDR/RXR Activation	1.9	0.167	1.342	CXCL10,TNFSF11,BGLAP,SPP1,GADD45A,PPARD,IL2,CDKN1A,MXD1,CD14,CEBPB,CCL5,PRKCG
SAPK/JNK Signaling	1.89	0.154	2.673	MAP4K2,RAC2,MAP2K7,PIK3R5,KLB,MAPK8IP1,MAP3K12,LCK,RIPK1,JUN,GADD45A,IRS1,PIK3R6,FCER1G,PIK3CD,PIK3R2
Paxillin Signaling	1.89	0.15	2.309	PXN,ITGA2,PIK3R5,ITGA5,MAPK11,KLB,PTPN12,ITGAL,ITGB7,ITGB2,ITGA3,ITGAM,IRS1,PIK3R6,PIK3CD,PIK3R2,ITGAX
Aryl Hydrocarbon Receptor Signaling	1.88	0.143	1.941	IL1A,CYP1A1,GSTA5,IL6,NFKB2,NFKB1,FAS,AIP,MYC,FOS,JUN,MGST2,ALDH1A3,Gstm3,RARA,CDKN1A,IL1B,NRIP1,TNF,GSTP1
Caveolar-mediated Endocytosis Signaling	1.84	0.169	NA	ITGB2,FLNB,ALB,ITGA3,ITGAM,HLA-A,PTPN1,ITGA2,ITGA5,ITGAL,ITGB7,ITGAX
Hematopoiesis from Pluripotent Stem Cells	1.83	0.191	NA	CD247,IL1A,LIF,CSF1,IL2,FCER1G,IL6,CSF3,IL11
IGF-1 Signaling	1.82	0.151	2.324	SOCS1,SOCS3,RAF1,PXN,PIK3R5,JAK2,STAT3,KLB,IGFBP2,FOS,JUN,IRS1,RPS6KB2,PIK3R6,PIK3CD,PIK3R2
RAR Activation	1.79	0.132	NA	RDH10,ADCY4,RELB,NFKB2,JAK2,NFKB1,MAPK11,SMARCD3,PRKCG,CSF2RB,FOS,TNIP1,JUN,RBP7,DHRS9,ALDH1A3,DUSP1,RARA,RDH16,PIK3CD,PIK3R2,NRIP1,RDH5,REL,CARM1
Macropinocytosis Signaling	1.77	0.16	2.333	ITGB2,CSF1,IRS1,PIK3R5,PIK3R6,ITGA5,CD14,PIK3CD,PIK3R2,NGF,KLB,ITGB7,PRKCG
GADD45 Signaling	1.75	0.263	NA	PCNA,GADD45B,GADD45A,GADD45G,CDKN1A
CDK5 Signaling	1.75	0.152	-0.277	RAF1,ADCY4,EGR1,CABLES1,PPP2R5B,ITGA2,MAPK6,NGF,MAPK11,PPP1CC,ITGA3,PPP1R3D,MAPT,PPM1J,PPP1CA
Renal Cell Carcinoma Signaling	1.69	0.157	2.333	UBD,FOS,RAF1,JUN,UBA52,IRS1,PIK3R5,PIK3R6,RPS27A,PIK3CD,HIF1A,PIK3R2,KLB
Retinoate Biosynthesis I	1.68	0.206	NA	RBP7,DHRS9,RDH10,ALDH1A3,RDH16,RDH5,AKR1B10
Neuroprotective Role of THOP1 in Alzheimer's Disease	1.68	0.143	0.905	GZMA,PRSS57,HLA-A,PRSS22,TAC1,SERPINA3,IDE,Gzmb,HPN,C1R,PRTN3,MAPT,TPSG1,HLA-F,HLA-E,MMP9,PRSS27
Wnt/Ca+ pathway	1.67	0.172	0.632	PLCD3,FZD10,DVL2,FZD6,ATF4,PLCL2,NFKB2,CREB5,NFKB1,PLCD4
Allograft Rejection Signaling	1.65	0.155	NA	CD28,H2-T10,CD80,CD40,HLA-A,IL2,H2-K2/H2-Q9,FCER1G,CD86,HLA-F,TNF,FAS,HLA-E
Superpathway of Citrulline Metabolism	1.6	0.286	NA	LOC102724788/PRODH,ARG2,NOS3,NOS2
14-3-3-mediated Signaling	1.59	0.137	2.84	RAF1,PIK3R5,PLCL2,KLB,PRKCG,PLCD3,FOS,JUN,TUBA8,MAPT,IRS1,PIK3R6,GFAP,PIK3CD,PIK3R2,TNF,PLCD4,SNCA
Estrogen-Dependent Breast Cancer Signaling	1.58	0.156	2.309	FOS,JUN,IRS1,PIK3R5,PIK3R6,ATF4,PIK3CD,PIK3R2,NFKB2,CREB5,NFKB1,KLB
Leptin Signaling in Obesity	1.57	0.151	1.667	SOCS3,ADCY4,PIK3R5,PLCL2,JAK2,STAT3,KLB,PLCD3,IRS1,PIK3R6,PIK3CD,PIK3R2,PLCD4
Signaling by Rho Family GTPases	1.57	0.121	3.528	RAF1,CDH18,MYL2,PIK3R5,NFKB1,RHOH,KLB,NOX1,STMN1,ARHGEF19,ITGA3,JUN,CDH3,RHOU,CYBB,GFAP,PIK3R2,MAP2K7,ITGA2,ITGA5,CDC42EP4,NFKB2,GNG10,FOS,MAP3K12,RND3,IRS1,NCF2,PIK3R6,PIK3CD
Docosahexaenoic Acid (DHA) Signaling	1.56	0.173	NA	IRS1,PIK3R5,PIK3R6,IL1B,CYCS,PIK3CD,PIK3R2,BCL2A1,KLB
CCR5 Signaling in Macrophages	1.55	0.159	NA	CD247,FOS,CCR5,CCL4,JUN,FCER1G,CCL5,MAPK11,FAS,PRKCG,GNG10
Neuropathic Pain Signaling In Dorsal Horn Neurons	1.51	0.139	1.5	GRIN3B,ITPR2,GRM3,PIK3R5,TAC1,PLCL2,KLB,PRKCG,PLCD3,FOS,KCNN1,IRS1,PIK3R6,PIK3CD,PIK3R2,PLCD4
Sphingosine-1-phosphate Signaling	1.49	0.136	1.698	ADCY4,PIK3R5,CASP4,PLCL2,KLB,RHOH,SMPD5,PLCD3,RND3,IRS1,RHOU,PIK3R6,CASP1,SPHK1,PIK3CD,PIK3R2,PLCD4
TR/RXR Activation	1.47	0.143	NA	PIK3R5,BCL3,HIF1A,KLB,NCOA4,ENO1,F10,SLC16A3,HP,LDLR,IRS1,PIK3R6,PIK3CD,PIK3R2
Nicotine Degradation III	1.46	0.167	NA	CYP1A1,UGT1A6,UGT2B7,UGT1A3,UGT2B10,UGT1A4,UGT1A1,UGT1A7 (includes others),CYP2S1
CXCR4 Signaling	1.44	0.127	2.982	RAF1,PXN,MYL2,CXCR4,ITPR2,ADCY4,EGR1,PIK3R5,KLB,RHOH,PRKCG,GNG10,FOS,JUN,RND3,IRS1,LYN,RHOU,PIK3R6,PIK3CD,PIK3R2
Nicotine Degradation II	1.44	0.159	NA	CYP1A1,UGT1A6,UGT2B7,UGT1A3,UGT2B10,INMT,UGT1A4,UGT1A1,UGT1A7 (includes others),CYP2S1
FGF Signaling	1.43	0.144	1.941	RAF1,PTPN6,IRS1,FGF23,PIK3R5,PIK3R6,ATF4,PIK3CD,PIK3R2,STAT3,CREB5,MAPK11,KLB
PAK Signaling	1.37	0.139	2.673	RAF1,PXN,MYL2,ITGA2,PIK3R5,ITGA5,KLB,ITGA3,IRS1,PIK3R6,EPHB3,PIK3CD,PIK3R2,TNF
ERK5 Signaling	1.36	0.154	2.53	MYC,FOS,LIF,RPS6KA3,RPS6KB2,ATF4,FOSL1,MAP3K8,NGF,CREB5
Corticotropin Releasing Hormone Signaling	1.35	0.135	2.309	RAF1,GUCY1A3,ITPR2,ADCY4,NOS3,CREB5,MAPK11,PRKCG,FOS,JUN,NR4A1,ATF4,JUND,PTGS2,NOS2
Regulation of the Epithelial-Mesenchymal Transition Pathway	1.34	0.122	NA	FZD10,RAF1,MAP2K7,TWIST2,EGR1,SNAI1,PIK3R5,HIF1A,STAT3,NFKB2,JAK2,NFKB1,KLB,DVL2,WNT10A,IRS1,FZD6,PIK3R6,FGF23,PIK3CD,PIK3R2,JAK3,MMP9
Glioblastoma Multiforme Signaling	1.33	0.125	1.606	RAF1,FZD10,ITPR2,PIK3R5,PLCL2,KLB,RHOH,MYC,PLCD3,RND3,WNT10A,IRS1,CDKN1A,RHOU,FZD6,PIK3R6,PIK3CD,PIK3R2,PLCD4,E2F2
C3H/HeN Resolved 24 hpi vs PBS
Ingenuity Canonical Pathways	-log(p-value)	Ratio	z-score	Molecules
Th1 and Th2 Activation Pathway	11.3	0.2	NA	CD247,CCR3,CCR5,TNFRSF4,IL12RB1,HLA-A,KLRD1,HAVCR2,HLA-DQA1,HLA-DQB1,SPI1,CD28,NFIL3,HLA-DMA,IL2,HLA-DRA,HLA-DMB,PIK3R2,STAT1,KLRC1,IL2RB,CCR1,IL2RG,IKZF1,IL12RB2,TLR9,IL33,PIK3R3,STAT4,ITGB2,IRS1,IL10RA,PIK3R6,VAV1,PIK3CD,JAK3,HLA-DRB5
CD28 Signaling in T Helper Cells	10.8	0.227	1.789	CD247,HLA-A,HLA-DQA1,HLA-DQB1,CTLA4,PTPRC,CD28,LCK,HLA-DMA,IL2,HLA-DRA,HLA-DMB,PIK3R2,ITK,PTPN6,ITPR2,TLR9,PIK3R3,NFKBID,WAS,CARD11,GRAP2,SYK,IRS1,FCER1G,PIK3R6,PIK3CD,VAV1,LCP2,HLA-DRB5
Graft-versus-Host Disease Signaling	10.6	0.375	NA	IL1A,HLA-A,HLA-DQA1,HLA-DQB1,IL33,CD28,PRF1,HLA-DMA,IL2,IL1RN,HLA-DMB,HLA-DRA,FCER1G,IL1B,HLA-F,HLA-DRB5,HLA-E,FASLG
Altered T Cell and B Cell Signaling in Rheumatoid Arthritis	10.3	0.267	NA	IL1A,SPP1,HLA-A,HLA-DQA1,TLR8,LTB,HLA-DQB1,TLR9,IL33,CD28,HLA-DMA,IL1RN,IL2,TNFSF13,HLA-DMB,TLR1,HLA-DRA,FCER1G,CCL21,Tlr13,IL1B,TNFRSF13B,HLA-DRB5,FASLG
iCOS-iCOSL Signaling in T Helper Cells	10.1	0.228	3.266	CD247,HLA-A,HLA-DQA1,HLA-DQB1,PTPRC,CD28,LCK,HLA-DMA,IL2,HLA-DMB,HLA-DRA,PIK3R2,IL2RB,ITK,IL2RG,ITPR2,TLR9,INPP5D,PIK3R3,NFKBID,GRAP2,IRS1,FCER1G,PIK3R6,PIK3CD,VAV1,LCP2,HLA-DRB5
Th2 Pathway	9.99	0.207	1.091	CD247,CCR3,CCR5,TNFRSF4,IL12RB1,HLA-A,HLA-DQA1,HLA-DQB1,SPI1,CD28,HLA-DMA,IL2,HLA-DRA,HLA-DMB,PIK3R2,IL2RB,CCR1,IL2RG,IKZF1,IL12RB2,TLR9,IL33,PIK3R3,STAT4,ITGB2,IRS1,PIK3R6,PIK3CD,VAV1,JAK3,HLA-DRB5
Th1 Pathway	9.81	0.215	3.674	CD247,CCR5,IL12RB1,HLA-A,KLRD1,HAVCR2,HLA-DQA1,HLA-DQB1,CD28,NFIL3,HLA-DMA,IL2,HLA-DMB,HLA-DRA,PIK3R2,STAT1,KLRC1,IL12RB2,TLR9,PIK3R3,STAT4,ITGB2,IRS1,IL10RA,PIK3R6,PIK3CD,VAV1,JAK3,HLA-DRB5
Dendritic Cell Maturation	9	0.177	4.004	IL1A,PLCB2,LEP,HLA-A,HLA-DQA1,NOTUM,LTB,HLA-DQB1,FCGR1A,HLA-DMA,HLA-DRA,HLA-DMB,PIK3R2,STAT1,TNFRSF1B,FCGR3A/FCGR3B,FCGR2A,TYROBP,PLCL2,CREB5,TLR9,IL33,PIK3R3,STAT4,NFKBID,IL1RN,PLCG2,IRS1,FCER1G,PIK3R6,IL1B,PIK3CD,CCR7,HLA-DRB5
Role of NFAT in Regulation of the Immune Response	8.78	0.177	4.271	CD247,RAF1,PLCB2,HLA-A,HLA-DQA1,HLA-DQB1,FCGR1A,H2BFM,CD28,LCK,HLA-DMA,HLA-DRA,HLA-DMB,PIK3R2,FCGR3A/FCGR3B,ITK,GNG4,FCGR2A,ITPR2,TLR9,GNG10,PIK3R3,BTK,NFKBID,PLCG2,SYK,IRS1,LYN,FCER1G,PIK3R6,PIK3CD,LCP2,HLA-DRB5
Granulocyte Adhesion and Diapedesis	8.02	0.173	NA	IL1A,SELL,MMP7,MMP3,CCL22,CCL5,Cxcl9,MMP24,Ccl8,MMP8,XCL1,TNFRSF1B,Ccl6,CCL19,CSF3R,HRH2,Cxcl11,MMP10,CXCL6,Ccl9,FPR1,IL18RAP,IL33,ITGB2,ITGAM,SELP,IL1RN,CCL27,CCL21,IL1B,Ccl7
Communication between Innate and Adaptive Immune Cells	7.61	0.223	NA	IL1A,HLA-A,TLR8,CCL5,TLR9,Ccl9,IL33,CD28,IL1RN,IL2,TNFSF13,TLR1,HLA-DRA,FCER1G,Tlr13,IL1B,TNFRSF13B,HLA-F,HLA-DRB5,CCR7,HLA-E
Natural Killer Cell Signaling	7.45	0.197	NA	CD247,RAF1,PTPN6,TYROBP,FCGR2A,KLRD1,TLR9,INPP5D,PIK3R3,NCR1,LCK,SYK,IRS1,PLCG2,Klra7 (includes others),PIK3R6,FCER1G,PIK3CD,PAK5,VAV1,PIK3R2,FCGR3A/FCGR3B,LCP2,KLRC1
IL-4 Signaling	7.32	0.225	NA	PTPN6,IL2RG,IRF4,HLA-A,HLA-DQA1,HMGA1,HLA-DQB1,TLR9,INPP5D,PIK3R3,HLA-DMA,IRS1,HLA-DMB,HLA-DRA,RPS6KB2,PIK3R6,PIK3CD,PIK3R2,JAK3,HLA-DRB5
PKCθ Signaling in T Lymphocytes	7.32	0.188	3.674	CD247,HLA-A,HLA-DQA1,HLA-DQB1,TLR9,PIK3R3,CD28,MAP3K12,NFKBID,LCK,IL2,GRAP2,CARD11,HLA-DMA,PLCG2,IRS1,HLA-DRA,HLA-DMB,PIK3R6,FCER1G,VAV1,PIK3CD,PIK3R2,LCP2,HLA-DRB5
T Helper Cell Differentiation	7.32	0.247	NA	IL2RG,IL12RB1,HLA-A,HLA-DQA1,FOXP3,IL12RB2,HLA-DQB1,STAT4,CD28,HLA-DMA,IL2,HLA-DMB,HLA-DRA,FCER1G,IL10RA,STAT1,TNFRSF1B,HLA-DRB5
Antigen Presentation Pathway	7.29	0.342	NA	PSMB9,HLA-A,HLA-DQA1,CIITA,PSMB8,CD74,HLA-DQB1,HLA-DMA,HLA-DRA,HLA-DMB,HLA-F,HLA-E,HLA-DRB5
Type I Diabetes Mellitus Signaling	6.94	0.198	1.667	CD247,MAP2K7,HLA-A,HLA-DQA1,HLA-DQB1,CD28,NFKBID,PRF1,HLA-DMA,IL2,HLA-DMB,HLA-DRA,FCER1G,IL1B,CYCS,STAT1,NOS2,TNFRSF1B,HLA-F,HLA-DRB5,HLA-E,FASLG
Autoimmune Thyroid Disease Signaling	6.94	0.298	NA	HLA-A,HLA-DQA1,HLA-DQB1,CD28,PRF1,IL2,HLA-DMA,HLA-DMB,HLA-DRA,FCER1G,HLA-F,HLA-DRB5,HLA-E,FASLG
Crosstalk between Dendritic Cells and Natural Killer Cells	6.61	0.213	NA	IL2RG,TYROBP,HLA-A,KLRD1,LTB,TLR9,CD28,CSF2RB,PRF1,IL2,HLA-DRA,CD226,TNFRSF1B,HLA-F,HLA-DRB5,CCR7,HLA-E,FASLG,IL2RB
Systemic Lupus Erythematosus Signaling	6.21	0.142	NA	CD247,IL1A,HLA-A,Rnu6,RNU2-1,FCGR1A,PTPRC,CD28,LCK,IL2,EFTUD2,PIK3R2,HLA-F,FCGR3A/FCGR3B,LSM4,SNRNP40,PTPN6,FCGR2A,TLR9,INPP5D,RNU1-4,IL33,PIK3R3,IL1RN,IRS1,PLCG2,LYN,FCER1G,PIK3R6,IL1B,PIK3CD,HLA-E
Phagosome Formation	6.13	0.179	NA	PLCB2,MSR1,FCGR2A,NOTUM,TLR8,PLCL2,TLR9,FCGR1A,INPP5D,PIK3R3,CLEC7A,SYK,IRS1,PLCG2,TLR1,PIK3R6,FCER1G,Tlr13,PIK3CD,PIK3R2,FCGR3A/FCGR3B,FCAMR
Role of Pattern Recognition Receptors in Recognition of Bacteria and Viruses	5.33	0.161	2.84	IL1A,OAS1,NLRP3,C3,OAS2,CNTF,TLR8,CCL5,TLR9,PIK3R3,CLEC7A,IRF7,IL2,SYK,IRS1,PLCG2,TLR1,PIK3R6,IL1B,CLEC6A,PIK3CD,PIK3R2
Agranulocyte Adhesion and Diapedesis	5.29	0.141	NA	SELL,MMP7,IL1A,MMP3,CCL22,CCL5,Cxcl9,MMP24,ITGB7,Ccl8,MMP8,XCL1,Ccl6,CCL19,MYH1,Cxcl11,MMP10,CXCL6,Ccl9,IL33,ITGB2,SELP,IL1RN,CCL27,CCL21,IL1B,Ccl7
Role of Macrophages, Fibroblasts and Endothelial Cells in Rheumatoid Arthritis	5.17	0.119	NA	RAF1,IL1A,PLCB2,MMP3,WNT3,TLR8,NOTUM,LTB,CCL5,FCGR1A,TLR1,PIK3R2,TRAF5,NOS2,TNFRSF1B,FCGR3A/FCGR3B,ADAMTS4,MAP2K7,PLCL2,CREB5,TLR9,IL18RAP,CEBPE,IL33,PIK3R3,NFKBID,WNT8A,WNT3A,IL1RN,PLCG2,IRS1,PIK3R6,FZD6,Tlr13,IL1B,PIK3CD,DKK1
IL-2 Signaling	5.17	0.219	1.941	RAF1,CSNK2A1,IL2RG,TLR9,PIK3R3,LCK,IL2,IRS1,SYK,PIK3R6,PIK3CD,PIK3R2,JAK3,IL2RB
Production of Nitric Oxide and Reactive Oxygen Species in Macrophages	5.16	0.139	2.6	PPP2R5B,APOC2,SPI1,PPP1CC,LYZ,CYBB,S100A8,PIK3R2,STAT1,TNFRSF1B,PPP1CA,NOS2,PTPN6,MAP2K7,NCF4,TLR9,PIK3R3,NFKBID,MAP3K12,NCF1,IRS1,PLCG2,PIK3R6,PIK3CD,JAK3,CLU,SIRPA
Fcγ Receptor-mediated Phagocytosis in Macrophages and Monocytes	5.01	0.183	3.638	FCGR2A,FYB,FCGR1A,INPP5D,PIK3R3,PLD4,NCF1,WAS,SYK,LYN,RPS6KB2,HCK,VAV1,PIK3R2,FCGR3A/FCGR3B,FGR,LCP2
TREM1 Signaling	4.99	0.2	3.357	TREM1,Naip1 (includes others),NLRP3,TYROBP,CIITA,TLR8,LAT2,TLR9,NLRP9,NLRP12,PLCG2,TLR1,Tlr13,IL1B,ITGAX
Fc Epsilon RI Signaling	4.65	0.16	1.414	RAF1,MAP2K7,TLR9,INPP5D,PIK3R3,BTK,PLA2G4D,GRAP2,SYK,IRS1,PLCG2,PLA2G4B,LYN,PIK3R6,FCER1G,PIK3CD,VAV1,PIK3R2,LCP2
CTLA4 Signaling in Cytotoxic T Lymphocytes	4.64	0.172	NA	CD247,PTPN6,HLA-A,PPP2R5B,TLR9,CTLA4,PIK3R3,CD28,LCK,GRAP2,IRS1,SYK,PIK3R6,FCER1G,PIK3CD,PIK3R2,LCP2
T Cell Receptor Signaling	4.64	0.165	NA	CD247,RAF1,TLR9,CTLA4,PTPRC,PIK3R3,BTK,CD28,LCK,GRAP2,CARD11,IRS1,PIK3R6,VAV1,PIK3CD,PIK3R2,LCP2,ITK
PI3K Signaling in B Lymphocytes	4.62	0.154	2.982	RAF1,PLCB2,C3,ITPR2,NOTUM,PLCL2,INPP5D,PTPRC,BTK,NFKBID,CD180,DAPP1,IRS1,PLCG2,SYK,LYN,PIK3AP1,VAV1,PIK3CD,PIK3R2
EIF2 Signaling	4.56	0.127	2.837	RAF1,RPS23,RPS7,PPP1CC,RPL35,RPL13,UBA52,NKX6-2,Rpl39l,PIK3R2,RPS2,RPS12,PPP1CA,RPL32,RPS8,RPL17,EIF3J,RPL12,TLR9,FAU,RPL9,PIK3R3,IRS1,PIK3R6,RPL37,PIK3CD,RPL13A,RPL41
Role of Osteoblasts, Osteoclasts and Chondrocytes in Rheumatoid Arthritis	4.55	0.124	NA	IL1A,Naip1 (includes others),BGLAP,WNT3,MMP3,MMP8,PIK3R2,TRAF5,TNFRSF1B,ADAMTS4,NAIP,MAP2K7,SPP1,DLX5,TLR9,CSF1R,IL18RAP,IL33,PIK3R3,NFKBID,WNT8A,WNT3A,IL1RN,IRS1,PIK3R6,FZD6,IL1B,PIK3CD,DKK1
LXR/RXR Activation	4.55	0.157	-1.414	TTR,IL1A,C3,MSR1,UGT1A3,APOC2,IL18RAP,IL33,C4A/C4B,LYZ,IL1RN,SAA1,IL1B,CD14,S100A8,LBP,NOS2,TNFRSF1B,CLU
OX40 Signaling Pathway	4.54	0.176	-0.816	CD247,TNFRSF4,HLA-A,H2-K2/H2-Q9,HLA-DQA1,HLA-DQB1,NFKBID,HLA-DMA,IL2,HLA-DMB,HLA-DRA,FCER1G,TRAF5,HLA-F,HLA-DRB5,HLA-E
Leukocyte Extravasation Signaling	4.49	0.128	2.2	MMP7,MMP3,MMP24,NOX1,TIMP1,MMP8,CYBB,PIK3R2,ITK,ARHGAP4,MMP10,NCF4,TLR9,PIK3R3,BTK,ITGB2,TIMP4,NCF1,ITGAM,ARHGAP9,WAS,IRS1,PLCG2,PIK3R6,PIK3CD,VAV1,CTNND1
B Cell Receptor Signaling	4.41	0.132	1.877	RAF1,H2BFM,PTPRC,RPS6KB2,PIK3R2,MAP2K7,PTPN6,FCGR2A,TLR9,CREB5,INPP5D,PIK3R3,BTK,NFKBID,MAP3K12,DAPP1,SYK,IRS1,PLCG2,LYN,PIK3R6,PIK3AP1,PIK3CD,VAV1,BCL2A1
Allograft Rejection Signaling	4.37	0.179	NA	HLA-A,H2-K2/H2-Q9,HLA-DQA1,HLA-DQB1,CD28,PRF1,HLA-DMA,IL2,HLA-DMB,HLA-DRA,FCER1G,HLA-F,HLA-DRB5,HLA-E,FASLG
NF-κB Signaling	4.31	0.133	2.041	RAF1,CSNK2A1,IL1A,MAP2K7,TLR8,TLR9,IL33,PIK3R3,NFKBID,LCK,NTRK2,IL1RN,CARD11,PLCG2,IRS1,TLR1,UBE2V1,PIK3R6,FCER1G,IL1B,PIK3CD,PIK3R2,TRAF5,TNFRSF1B
Acute Phase Response Signaling	4.3	0.135	2.828	RAF1,TTR,IL1A,MAP2K7,C3,Saa3,C1S,SERPINA3,IL33,C4A/C4B,PIK3R3,C1R,NFKBID,HP,FTL,IL1RN,SAA1,CFB,IL1B,PIK3CD,PIK3R2,LBP,TNFRSF1B
Tec Kinase Signaling	4.3	0.135	3.13	GNG4,TLR9,GNG10,PIK3R3,STAT4,BTK,LCK,WAS,PLCG2,IRS1,LYN,HCK,PIK3R6,FCER1G,PIK3CD,VAV1,PAK5,PIK3R2,STAT1,JAK3,FASLG,FGR,ITK
Atherosclerosis Signaling	4.25	0.15	NA	ALOX15,CCR3,IL1A,MSR1,MMP3,APOC2,CCR2,TNFRSF14,IL33,PLBD1,ITGB2,LYZ,PLA2G4D,SELP,IL1RN,PLA2G4B,IL1B,S100A8,CLU
Docosahexaenoic Acid (DHA) Signaling	4.04	0.212	NA	PIK3R3,ALOX15,IRS1,PIK3R6,IL1B,CYCS,PIK3CD,PIK3R2,TLR9,BCL2A1,H2BFM
Role of JAK1 and JAK3 in γc Cytokine Signaling	3.98	0.183	NA	PIK3R3,IL2RG,FES,IL2,SYK,IRS1,PIK3R6,PIK3CD,PIK3R2,STAT1,TLR9,JAK3,IL2RB
FcγRIIB Signaling in B Lymphocytes	3.96	0.208	1.508	BTK,PIK3R3,PLCG2,IRS1,SYK,LYN,PIK3R6,PIK3CD,PIK3R2,TLR9,INPP5D
Complement System	3.9	0.243	0.816	C1R,C4A/C4B,CFD,ITGB2,C3,ITGAM,C1S,CFB,ITGAX
GM-CSF Signaling	3.86	0.178	2.309	RAF1,TLR9,PIK3R3,CSF2RB,CSF2RA,IRS1,LYN,HCK,PIK3R6,PIK3CD,PIK3R2,STAT1,BCL2A1
IL-6 Signaling	3.71	0.141	2.5	RAF1,CSNK2A1,IL1A,MAP2K7,TLR9,IL18RAP,IL33,PIK3R3,NFKBID,IL1RN,IRS1,PIK3R6,IL1B,CD14,PIK3CD,PIK3R2,LBP,TNFRSF1B
Calcium-induced T Lymphocyte Apoptosis	3.69	0.182	2.111	CD247,LCK,HLA-DMA,HLA-A,ITPR2,HLA-DRA,HLA-DMB,FCER1G,HLA-DQA1,HLA-DQB1,HLA-DRB5,ATP2A1
IL-15 Signaling	3.67	0.171	NA	RAF1,IL2RG,TLR9,PIK3R3,LCK,IRS1,SYK,PIK3R6,PIK3CD,PIK3R2,JAK3,FASLG,IL2RB
p38 MAPK Signaling	3.62	0.143	2.324	IL1A,MAPKAPK5,CREB5,IL18RAP,IL33,PLA2G4D,H3F3A/H3F3B,IL1RN,MAPT,PLA2G4B,RPS6KB2,IL1B,MAP4K1,TNFRSF1B,STAT1,FASLG,HIST2H3C
Nur77 Signaling in T Lymphocytes	3.53	0.186	NA	CD247,CD28,HLA-DMA,HLA-A,HLA-DRA,HLA-DMB,FCER1G,HLA-DQA1,CYCS,HLA-DQB1,HLA-DRB5
IL-10 Signaling	3.5	0.174	NA	IL33,CCR1,NFKBID,IL1A,CCR5,FCGR2A,IL1RN,IL10RA,CD14,IL1B,LBP,IL18RAP
fMLP Signaling in Neutrophils	3.44	0.138	1.069	GNG4,RAF1,PLCB2,ITPR2,TLR9,NOX1,GNG10,FPR1,PIK3R3,NFKBID,NCF1,WAS,IRS1,CYBB,PIK3R6,PIK3CD,PIK3R2
Reelin Signaling in Neurons	3.36	0.152	NA	MAP2K7,TLR9,PIK3R3,ITGB2,LCK,MAPT,IRS1,LYN,HCK,PIK3R6,MAP4K1,PIK3CD,PIK3R2,FGR
Superpathway of Inositol Phosphate Compounds	3.35	0.111	NA	PLCB2,PPP2R5B,STYX,DUSP2,PTPRC,CD28,LCK,PPP1CC,PTPRO,PIK3R2,IP6K2,PPP1CA,PTPN6,PP2D1,TLR9,INPP5D,PIK3R3,PLD4,IRS1,PLCG2,PIK3R6,CILP,PIK3AP1,PIK3CD,VAV1,SIRPA
MSP-RON Signaling Pathway	3.33	0.167	NA	PIK3R3,ITGB2,CSF2RB,ITGAM,KLK3,IRS1,PIK3R6,PIK3CD,PIK3R2,CCR2,TLR9,NOS2
B Cell Development	3.33	0.229	NA	PTPRC,HLA-DMA,HLA-A,HLA-DRA,HLA-DMB,HLA-DQA1,HLA-DQB1,HLA-DRB5
Acute Myeloid Leukemia Signaling	3.31	0.151	-0.535	CSF3R,PIK3R3,RAF1,CSF2RB,MAP2K7,CSF2RA,IRS1,PIK3R6,RPS6KB2,PIK3CD,PIK3R2,TLR9,CSF1R,SPI1
Neuropathic Pain Signaling In Dorsal Horn Neurons	3.31	0.139	0	PLCB2,GRIN3B,GRM1,ITPR2,GRM3,NOTUM,PLCL2,TLR9,PIK3R3,KCNN1,NTRK2,IRS1,PLCG2,PIK3R6,PIK3CD,PIK3R2
IL-9 Signaling	3.22	0.2	1.667	PIK3R3,IL2RG,IRS1,PIK3R6,PIK3CD,PIK3R2,TLR9,JAK3,STAT1
Neuroprotective Role of THOP1 in Alzheimer's Disease	3.14	0.134	-0.302	HGFAC,GZMA,CFD,PRSS57,KLK3,HLA-A,SERPINA3,Gzmb,IDE,Prss32,ENDOU,C1R,MAPT,TPSG1,HLA-F,HLA-E
GDNF Family Ligand-Receptor Interactions	3.11	0.158	1.508	PIK3R3,RAF1,DOK4,GFRA3,ITPR2,PLCG2,IRS1,PIK3R6,PIK3CD,DOK3,PIK3R2,TLR9
p70S6K Signaling	3.09	0.129	1.698	RAF1,PLCB2,IL2RG,PPP2R5B,NOTUM,PLCL2,TLR9,PIK3R3,BTK,MAPT,IRS1,PLCG2,SYK,LYN,PIK3R6,PIK3CD,PIK3R2
EGF Signaling	2.98	0.162	0.302	PIK3R3,RAF1,CSNK2A1,MAP2K7,ITPR2,IRS1,PIK3R6,PIK3CD,PIK3R2,TLR9,STAT1
Cell Cycle Control of Chromosomal Replication	2.92	0.2	NA	MCM5,MCM3,LIG1,MCM6,CDC45,PCNA,MCM2,TOP2A
UVA-Induced MAPK Signaling	2.75	0.132	2.138	PLCB2,NOTUM,PLCL2,TLR9,PIK3R3,SMPD5,IRS1,PLCG2,RPS6KB2,PIK3R6,CYCS,PIK3CD,PIK3R2,STAT1
CNTF Signaling	2.7	0.159	1.897	PIK3R3,RAF1,CNTF,IRS1,PIK3R6,RPS6KB2,PIK3CD,PIK3R2,TLR9,STAT1
Oxidative Phosphorylation	2.63	0.128	NA	NDUFB4,MT-ATP6,COX17,ATP5H,UQCRH,MT-CO2,COX6A2,Cox8b,NDUFA11,MT-CO3,CYCS,MT-ND3,UQCRC1,NDUFS3
IL-12 Signaling and Production in Macrophages	2.6	0.116	NA	ALOX15,IL12RB1,IL12RB2,APOC2,TLR9,SPI1,STAT4,PIK3R3,LYZ,IRS1,PIK3R6,S100A8,PIK3CD,PIK3R2,STAT1,NOS2,CLU
NF-κB Activation by Viruses	2.59	0.138	2.111	PIK3R3,NFKBID,ITGB2,RAF1,LCK,CCR5,IRS1,PIK3R6,PIK3CD,PIK3R2,TLR9,TNFRSF14
Toll-like Receptor Signaling	2.58	0.145	2.449	IL33,UBD,IL1A,IL1RN,UBA52,TLR1,TLR8,CD14,IL1B,LBP,TLR9
Neurotrophin/TRK Signaling	2.58	0.145	0	PIK3R3,RAF1,MAP2K7,NTRK2,KLK3,IRS1,PIK3R6,PIK3CD,PIK3R2,TLR9,CREB5
3-phosphoinositide Biosynthesis	2.55	0.106	NA	PTPN6,PPP2R5B,PP2D1,STYX,TLR9,DUSP2,PTPRC,PIK3R3,CD28,LCK,PPP1CC,PTPRO,IRS1,PIK3R6,CILP,PIK3AP1,PIK3CD,VAV1,PIK3R2,PPP1CA,SIRPA
L-DOPA Degradation	2.53	1	NA	COMT,LRTOMT
Lymphotoxin β Receptor Signaling	2.5	0.149	1	PIK3R3,NFKBID,IRS1,PIK3R6,LTB,CYCS,PIK3CD,TRAF5,PIK3R2,TLR9
Apoptosis Signaling	2.46	0.133	-0.577	ENDOG,NFKBID,RAF1,NAIP,Naip1 (includes others),MAP2K7,PLCG2,CYCS,TNFRSF1B,BCL2A1,CDK1,FASLG
PDGF Signaling	2.46	0.133	1.732	PIK3R3,RAF1,CSNK2A1,PLCG2,IRS1,PIK3R6,PIK3CD,PIK3R2,TLR9,JAK3,STAT1,INPP5D
Role of IL-17A in Arthritis	2.4	0.145	NA	PIK3R3,NFKBID,IRS1,PIK3R6,PIK3CD,PIK3R2,CCL5,TLR9,NOS2,CXCL6
ErbB2-ErbB3 Signaling	2.4	0.145	0.632	PIK3R3,RAF1,IRS1,PIK3R6,NRG4,PIK3CD,PIK3R2,TLR9,JAK3,H2BFM
Xenobiotic Metabolism Signaling	2.39	0.0941	NA	RAF1,IL1A,UGT1A6,PPP2R5B,GSTA5,CES1,Gstm3,Ugt1a7c,NR1I3,PIK3R2,NOS2,MAP2K7,SULT1C2,UGT1A3,TLR9,UGT1A4,UGT1A1,AIP,PIK3R3,MAP3K12,FTL,IRS1,PIK3R6,IL1B,PIK3CD,GSTP1,UGT1A7 (includes others)
Macropinocytosis Signaling	2.36	0.136	1.414	PIK3R3,ITGB2,PLCG2,IRS1,PIK3R6,CD14,PIK3CD,PIK3R2,TLR9,CSF1R,ITGB7
Ceramide Signaling	2.35	0.129	0.905	SMPD5,PIK3R3,CTSD,RAF1,IRS1,PPP2R5B,PIK3R6,CYCS,PIK3CD,PIK3R2,TLR9,TNFRSF1B
Inhibition of Matrix Metalloproteases	2.34	0.179	NA	TIMP4,MMP7,MMP3,TIMP1,MMP8,MMP10,MMP24
CCR3 Signaling in Eosinophils	2.32	0.115	NA	GNG4,CCR3,RAF1,PLCB2,ITPR2,TLR9,GNG10,PIK3R3,PLA2G4D,IRS1,PLA2G4B,PIK3R6,PAK5,PIK3CD,PIK3R2
14-3-3-mediated Signaling	2.29	0.115	1.387	RAF1,PLCB2,NOTUM,PLCL2,TLR9,H2BFM,PIK3R3,MAPT,IRS1,PLCG2,PIK3R6,TUBB4A,PIK3CD,PIK3R2,SNCA
IL-3 Signaling	2.28	0.133	0.905	PIK3R3,RAF1,CSF2RB,PTPN6,IRS1,PIK3R6,PIK3CD,PIK3R2,TLR9,STAT1,INPP5D
JAK/Stat Signaling	2.28	0.133	1.508	PIK3R3,STAT4,RAF1,PTPN6,IRS1,PIK3R6,PIK3CD,PIK3R2,TLR9,JAK3,STAT1
Mitochondrial Dysfunction	2.25	0.105	NA	NDUFB4,MT-ATP6,COX17,ATP5H,UCP2,UQCRH,MT-CO2,VDAC3,COX6A2,Cox8b,NDUFA11,MT-CO3,CYCS,MT-ND3,UQCRC1,NDUFS3,TXNRD2,SNCA
P2Y Purigenic Receptor Signaling Pathway	2.23	0.113	1.387	GNG4,RAF1,PLCB2,NOTUM,PLCL2,TLR9,CREB5,GNG10,PIK3R3,P2RY6,IRS1,PLCG2,PIK3R6,PIK3CD,PIK3R2
ERK/MAPK Signaling	2.22	0.101	0	RAF1,PPP2R5B,MAPKAPK5,CREB5,TLR9,DUSP2,PIK3R3,PPP1CC,PLA2G4D,H3F3A/H3F3B,PLCG2,IRS1,PLA2G4B,PIK3R6,PIK3CD,PAK5,PIK3R2,STAT1,PPP1CA,HIST2H3C
Thyroid Hormone Metabolism II (via Conjugation and/or Degradation)	2.21	0.171	NA	SULT1C2,UGT1A6,Ugt1a7c,UGT1A3,UGT1A4,UGT1A1,UGT1A7 (includes others)
FLT3 Signaling in Hematopoietic Progenitor Cells	2.2	0.129	0.905	PIK3R3,STAT4,RAF1,IRS1,PIK3R6,PIK3CD,PIK3R2,TLR9,STAT1,CREB5,INPP5D
Glioblastoma Multiforme Signaling	2.2	0.106	0.5	RAF1,PLCB2,WNT3,ITPR2,NOTUM,PLCL2,TLR9,PIK3R3,WNT8A,WNT3A,IRS1,PLCG2,FZD6,PIK3R6,PIK3CD,PIK3R2,E2F2
Renin-Angiotensin Signaling	2.18	0.115	0.832	RAF1,PTPN6,ITPR2,CCL5,TLR9,NOX1,PIK3R3,IRS1,PLCG2,PIK3R6,PAK5,PIK3CD,PIK3R2,STAT1
Gαq Signaling	2.17	0.106	1.604	GNG4,RAF1,PLCB2,GRM1,ITPR2,TLR9,GNG10,GYS2,PIK3R3,BTK,PLD4,NFKBID,PLCG2,IRS1,PIK3R6,PIK3CD,PIK3R2
Leptin Signaling in Obesity	2.17	0.128	0.378	PIK3R3,PLCB2,LEP,PLCG2,IRS1,NOTUM,PIK3R6,PIK3CD,PLCL2,PIK3R2,TLR9
Cytotoxic T Lymphocyte-mediated Apoptosis of Target Cells	2.16	0.188	1.342	CD247,PRF1,HLA-A,FCER1G,CYCS,FASLG
G-Protein Coupled Receptor Signaling	2.11	0.0916	NA	RAF1,PLCB2,GRM3,LTB4R,PDE7B,HTR7,RGS14,PIK3R2,APEX1,HRH2,PDE2A,PDE4C,GRM1,DRD5,TLR9,CREB5,FPR1,PIK3R3,P2RY13,NFKBID,IRS1,OPRK1,PIK3R6,PIK3CD,PDE8B
Role of Hypercytokinemia/hyperchemokinemia in the Pathogenesis of Influenza	2.1	0.163	NA	IL33,CCR1,IL1A,CCR5,IL1RN,IL1B,CCL5
Thrombopoietin Signaling	2.08	0.138	1.667	PIK3R3,RAF1,PLCG2,IRS1,PIK3R6,PIK3CD,PIK3R2,TLR9,STAT1
Colorectal Cancer Metastasis Signaling	2.05	0.0927	1.964	GNG4,MMP7,WNT3,MMP3,TLR8,MMP10,TLR9,MMP24,GNG10,PIK3R3,WNT8A,WNT3A,MMP8,IRS1,TLR1,FZD6,PIK3R6,Tlr13,PIK3CD,PIK3R2,STAT1,NOS2,JAK3
iNOS Signaling	1.99	0.156	2.236	NFKBID,CD14,LBP,HMGA1,JAK3,STAT1,NOS2
CD40 Signaling	1.98	0.127	0	PIK3R3,NFKBID,MAP2K7,IRS1,PIK3R6,PIK3CD,TRAF5,PIK3R2,TLR9,JAK3
Role of PI3K/AKT Signaling in the Pathogenesis of Influenza	1.98	0.127	1	PIK3R3,NFKBID,CCR5,IRS1,PIK3R6,PIK3CD,PIK3R2,CCL5,TLR9,PLAC8
Pathogenesis of Multiple Sclerosis	1.98	0.333	NA	CCR1,CCR5,CCL5
Osteoarthritis Pathway	1.97	0.0952	1.886	BGLAP,SPP1,LEP,MMP3,ITLN1,DLX5,MMP10,C1QTNF4,CREB5,IL18RAP,WNT8A,WNT3A,S100A9,FZD6,IL1B,S100A8,DKK1,TNFRSF1B,NOS2,ADAMTS4
SAPK/JNK Signaling	1.96	0.115	2.111	MAP4K2,PIK3R3,MAP3K12,LCK,MAP2K7,IRS1,FCER1G,PIK3R6,MAP4K1,PIK3CD,PIK3R2,TLR9
Regulation of eIF4 and p70S6K Signaling	1.93	0.102	0.707	RAF1,RPS8,RPS23,PPP2R5B,EIF3J,TLR9,FAU,PIK3R3,RPS7,EIF4EBP3,IRS1,PIK3R6,PIK3CD,RPS2,PIK3R2,RPS12
HIF1α Signaling	1.92	0.11	NA	PIK3R3,MMP7,MMP3,MMP8,IRS1,PIK3R6,MMP10,PIK3CD,PIK3R2,NOS2,TLR9,APEX1,MMP24
Interferon Signaling	1.91	0.167	2.449	IFITM3,IFIT3,IFIT1,OAS1,PSMB8,STAT1
Erythropoietin Signaling	1.91	0.123	NA	PIK3R3,NFKBID,RAF1,PTPN6,PLCG2,IRS1,PIK3R6,PIK3CD,PIK3R2,TLR9
CREB Signaling in Neurons	1.91	0.0973	0.258	GNG4,RAF1,PLCB2,GRM1,ITPR2,GRM3,NOTUM,PLCL2,POLR2B,CREB5,TLR9,GNG10,PIK3R3,IRS1,PLCG2,PIK3R6,PIK3CD,PIK3R2
Antioxidant Action of Vitamin C	1.84	0.111	-1.508	PLBD1,PLD4,NFKBID,CSF2RB,PLCB2,PLA2G4D,CSF2RA,PLCG2,PLA2G4B,NOTUM,PLCL2,TXNRD2
Growth Hormone Signaling	1.84	0.12	1.265	PIK3R3,PTPN6,PLCG2,IRS1,PIK3R6,RPS6KB2,PIK3CD,PIK3R2,TLR9,STAT1
Renal Cell Carcinoma Signaling	1.84	0.12	0.707	UBD,PIK3R3,RAF1,UBA52,IRS1,PIK3R6,PAK5,PIK3CD,PIK3R2,TLR9
Primary Immunodeficiency Signaling	1.84	0.146	NA	PTPRC,BTK,IL2RG,LCK,CIITA,TNFRSF13B,JAK3
Phagosome Maturation	1.82	0.101	NA	Cts8,ATP6V0C,HLA-A,CTSW,DYNLT1,NOX1,CTSD,CTSA,CTSS,HLA-DRA,CYBB,VPS37B,TUBB4A,CTSC,HLA-DRB5
Prostate Cancer Signaling	1.82	0.115	NA	PIK3R3,NFKBID,RAF1,KLK3,IRS1,PIK3R6,PIK3CD,PIK3R2,TLR9,CREB5,GSTP1
ErbB4 Signaling	1.8	0.125	1	PIK3R3,RAF1,PLCG2,IRS1,PIK3R6,NRG4,PIK3CD,PIK3R2,TLR9
Melanocyte Development and Pigmentation Signaling	1.79	0.113	0.905	PIK3R3,RAF1,PTPN6,PLCG2,IRS1,PIK3R6,RPS6KB2,PIK3CD,PIK3R2,TLR9,CREB5
TR/RXR Activation	1.76	0.112	NA	PIK3R3,ENO1,HP,UCP2,IRS1,PIK3R6,PIK3CD,PIK3R2,TLR9,ATP2A1,NCOA4
GADD45 Signaling	1.76	0.211	NA	PCNA,CCND3,BRCA1,CDK1
DNA damage-induced 14-3-3σ Signaling	1.76	0.211	NA	RAD9A,CCNB2,BRCA1,CDK1
GPCR-Mediated Nutrient Sensing in Enteroendocrine Cells	1.74	0.116	NA	GNG4,PLCB2,FFAR4,ITPR2,PLCG2,NOTUM,LPAR5,PLCL2,CCK,GNG10
Phospholipases	1.73	0.129	NA	PLBD1,PLD4,PLCB2,PLA2G4D,PLCG2,PLA2G4B,NOTUM,PLCL2
LPS-stimulated MAPK Signaling	1.71	0.115	1.667	PIK3R3,NFKBID,RAF1,IRS1,PIK3R6,CD14,PIK3CD,LBP,PIK3R2,TLR9
Cdc42 Signaling	1.7	0.0958	1.633	CD247,RAF1,HLA-A,H2-K2/H2-Q9,HLA-DQA1,HLA-DQB1,WAS,HLA-DMA,HLA-DMB,HLA-DRA,FCER1G,VAV1,HLA-F,HLA-DRB5,HLA-E,ITK
Antiproliferative Role of Somatostatin Receptor 2	1.69	0.12	1.134	GNG4,PIK3R3,PTPN6,IRS1,PIK3R6,PIK3CD,PIK3R2,TLR9,GNG10
Relaxin Signaling	1.68	0.0974	0.707	GNG4,PDE2A,PDE4C,TLR9,GNG10,PIK3R3,NFKBID,PDE7B,IRS1,PIK3R6,PIK3CD,PDE8B,PIK3R2,NOS2,APEX1
Granzyme A Signaling	1.68	0.2	NA	GZMA,PRF1,HIST1H1D,APEX1
VEGF Family Ligand-Receptor Interactions	1.68	0.114	0.632	PIK3R3,RAF1,PLA2G4D,PLCG2,IRS1,PLA2G4B,PIK3R6,PIK3CD,PIK3R2,TLR9
Insulin Receptor Signaling	1.67	0.0993	0.535	PIK3R3,RAF1,PPP1CC,ASIC2,IRS1,PIK3R6,RPS6KB2,PIK3CD,PIK3R2,TLR9,PPP1CA,INPP5D,H2BFM,GYS2
RANK Signaling in Osteoclasts	1.64	0.108	0.632	PIK3R3,NFKBID,MAP3K12,RAF1,MAP2K7,IRS1,PIK3R6,PIK3CD,TRAF5,PIK3R2,TLR9
BER pathway	1.61	0.25	NA	LIG1,PCNA,APEX1
Ovarian Cancer Signaling	1.6	0.0972	NA	RAF1,MMP7,WNT3,TLR9,PIK3R3,WNT8A,WNT3A,IRS1,FZD6,RPS6KB2,PIK3R6,PIK3CD,PIK3R2,BRCA1
IL-17A Signaling in Airway Cells	1.6	0.115	0.707	PIK3R3,NFKBID,IRS1,PIK3R6,PIK3CD,PIK3R2,TLR9,JAK3,CXCL6
UVB-Induced MAPK Signaling	1.58	0.121	NA	PIK3R3,H3F3A/H3F3B,IRS1,PIK3R6,PIK3CD,PIK3R2,TLR9,HIST2H3C
MIF Regulation of Innate Immunity	1.56	0.14	0.816	NFKBID,PLA2G4D,PLA2G4B,CD14,CD74,NOS2
Role of p14/p19ARF in Tumor Suppression	1.56	0.14	-0.816	PIK3R3,IRS1,PIK3R6,PIK3CD,PIK3R2,TLR9
G Protein Signaling Mediated by Tubby	1.55	0.156	NA	GNG4,LCK,PLCB2,PLCG2,GNG10
Role of CHK Proteins in Cell Cycle Checkpoint Control	1.54	0.127	0	PCNA,RAD9A,PPP2R5B,PLK1,BRCA1,CDK1,E2F2
Melanoma Signaling	1.54	0.127	NA	PIK3R3,RAF1,IRS1,PIK3R6,PIK3CD,PIK3R2,TLR9
HMGB1 Signaling	1.53	0.0977	1.387	MAP2K7,IL1A,CNTF,TLR9,PIK3R3,IL2,IRS1,PIK3R6,IL1B,PIK3CD,PIK3R2,TNFRSF1B,PLAT
Regulation of IL-2 Expression in Activated and Anergic T Lymphocytes	1.53	0.112	NA	CD247,NFKBID,RAF1,CD28,MAP2K7,IL2,CARD11,PLCG2,VAV1
Synaptic Long Term Depression	1.53	0.0952	0	RAF1,PLCB2,ITPR2,GRM3,GRM1,PPP2R5B,NOTUM,PLCL2,PLBD1,PLA2G4D,PLCG2,PLA2G4B,LYN,NOS2
NGF Signaling	1.52	0.1	1.732	SMPD5,PIK3R3,MAP3K12,RAF1,PLCG2,IRS1,PIK3R6,RPS6KB2,PIK3CD,PIK3R2,TLR9,CREB5
Endothelin-1 Signaling	1.52	0.0895	1.213	RAF1,PLCB2,ITPR2,NOTUM,PLCL2,TLR9,PLBD1,PIK3R3,PLD4,PLA2G4D,IRS1,PLCG2,PLA2G4B,PIK3R6,PIK3CD,PIK3R2,NOS2
Role of IL-17A in Psoriasis	1.52	0.231	NA	S100A9,S100A8,CXCL6
Synaptic Long Term Potentiation	1.49	0.0992	-1.155	RAF1,PLCB2,GRIN3B,PPP1CC,GRM3,GRM1,ITPR2,PLCG2,NOTUM,PLCL2,PPP1CA,CREB5
CCR5 Signaling in Macrophages	1.48	0.116	NA	CD247,GNG4,CCR5,PLCG2,FCER1G,CCL5,FASLG,GNG10
Differential Regulation of Cytokine Production in Intestinal Epithelial Cells by IL-17A and IL-17F	1.47	0.174	NA	IL1A,LCN2,IL1B,CCL5
Role of NANOG in Mammalian Embryonic Stem Cell Pluripotency	1.47	0.0984	1.414	PIK3R3,RAF1,WNT8A,WNT3A,WNT3,IRS1,FZD6,PIK3R6,PIK3CD,PIK3R2,TLR9,JAK3
Oncostatin M Signaling	1.45	0.147	2.236	RAF1,MMP3,JAK3,STAT1,CHI3L1
Myc Mediated Apoptosis Signaling	1.45	0.114	NA	PIK3R3,IRS1,PIK3R6,CYCS,PIK3CD,PIK3R2,TLR9,FASLG
Glioma Invasiveness Signaling	1.45	0.114	0.707	PIK3R3,TIMP4,TIMP1,IRS1,PIK3R6,PIK3CD,PIK3R2,TLR9
Prolactin Signaling	1.44	0.108	1.667	PIK3R3,RAF1,PLCG2,IRS1,PIK3R6,PIK3CD,PIK3R2,TLR9,STAT1
Phospholipase C Signaling	1.41	0.0833	2.138	CD247,GNG4,RAF1,PLCB2,ITPR2,FCGR2A,CREB5,GNG10,BTK,PLD4,LCK,PLA2G4D,GRAP2,SYK,PLCG2,PLA2G4B,LYN,FCER1G,LCP2,ITK
Tumoricidal Function of Hepatic Natural Killer Cells	1.41	0.167	NA	ENDOG,PRF1,CYCS,FASLG
Telomerase Signaling	1.41	0.0991	0.905	PIK3R3,RAF1,IL2RG,IL2,IRS1,PPP2R5B,PIK3R6,PIK3CD,PIK3R2,TLR9,IL2RB
MIF-mediated Glucocorticoid Regulation	1.4	0.143	0.447	NFKBID,PLA2G4D,PLA2G4B,CD14,CD74
Sphingosine-1-phosphate Signaling	1.4	0.096	1.508	SMPD5,PIK3R3,PLCB2,ACER1,PLCG2,IRS1,NOTUM,PIK3R6,PIK3CD,PLCL2,PIK3R2,TLR9
ErbB Signaling	1.39	0.102	NA	PIK3R3,RAF1,PLCG2,IRS1,PIK3R6,NRG4,PAK5,PIK3CD,PIK3R2,TLR9
IL-8 Signaling	1.39	0.0863	2.324	GNG4,RAF1,PLCB2,TLR9,NOX1,GNG10,PIK3R3,PLD4,ITGB2,ITGAM,CCND3,IRS1,CYBB,PIK3R6,PIK3CD,PIK3R2,ITGAX
IL-17 Signaling	1.39	0.106	NA	PIK3R3,MMP3,TIMP1,IRS1,PIK3R6,PIK3CD,PIK3R2,TLR9,NOS2
Small Cell Lung Cancer Signaling	1.39	0.106	NA	PIK3R3,NFKBID,IRS1,PIK3R6,CYCS,PIK3CD,TRAF5,PIK3R2,TLR9
Hepatic Fibrosis / Hepatic Stellate Cell Activation	1.38	0.0874	NA	IL1A,CCR5,LEP,CCL5,IL18RAP,TIMP1,CCL21,IL10RA,IL1B,CD14,LBP,TNFRSF1B,STAT1,CCR7,FASLG,MYH1
FAK Signaling	1.37	0.101	NA	PIK3R3,RAF1,WAS,PLCG2,IRS1,PIK3R6,PAK5,PIK3CD,PIK3R2,TLR9
Ephrin A Signaling	1.36	0.117	NA	PIK3R3,IRS1,PIK3R6,VAV1,PIK3CD,PIK3R2,TLR9
Paxillin Signaling	1.36	0.0973	0.378	PIK3R3,ITGB2,ITGAM,IRS1,PIK3R6,PAK5,PIK3CD,PIK3R2,TLR9,ITGB7,ITGAX
PEDF Signaling	1.33	0.103	1.414	PIK3R3,NFKBID,RAF1,IRS1,PIK3R6,PIK3CD,PIK3R2,TLR9,FASLG
Induction of Apoptosis by HIV1	1.33	0.115	-0.378	NFKBID,NAIP,Naip1 (includes others),MAP2K7,CYCS,TNFRSF1B,FASLG
Human Embryonic Stem Cell Pluripotency	1.32	0.0909	NA	WNT3,KLK3,TLR9,H2BFM,PIK3R3,WNT8A,WNT3A,NTRK2,IRS1,PIK3R6,FZD6,PIK3CD,PIK3R2
HER-2 Signaling in Breast Cancer	1.3	0.102	NA	PIK3R3,ITGB2,IRS1,PIK3R6,PIK3CD,PIK3R2,TLR9,ITGB7,H2BFM
Glycolysis I	1.3	0.154	NA	PGK1,ENO1,ALDOB,GAPDH
Gluconeogenesis I	1.3	0.154	NA	PGK1,ENO1,ALDOB,GAPDH
autophagy	1.3	0.113	NA	Cts8,CTSD,CTSA,CTSS,CTSW,CTSC,ATG9B
C3H/HeN Sensitized 3.5 hpi vs PBS
Ingenuity Canonical Pathways	-log(p-value)	Ratio	z-score	Molecules
Granulocyte Adhesion and Diapedesis	26.6	0.139	NA	CSF3R,IL1A,VCAM1,SELE,SELL,ICAM1,Cxcl11,CCL17,CCL20,CCL22,CXCL6,CXCL10,CXCL3,IL36G,CCL4,SELP,CCL2,CCL3L3,Ccl2,IL1B,XCL1,Cxcl3,CXCL2,TNF,Ccl7
Agranulocyte Adhesion and Diapedesis	24.4	0.125	NA	IL1A,VCAM1,SELE,SELL,ICAM1,Cxcl11,CCL17,CCL20,CCL22,CXCL6,CXCL10,CXCL3,IL36G,CCL4,SELP,CCL2,CCL3L3,Ccl2,IL1B,XCL1,Cxcl3,CXCL2,TNF,Ccl7
Role of Macrophages, Fibroblasts and Endothelial Cells in Rheumatoid Arthritis	17.7	0.0712	NA	SOCS1,SOCS3,IL1A,VCAM1,SELE,ICAM1,NFKBIE,CEBPD,CEBPB,IL6,IL17A,TLR2,NFKBID,IL36G,NFKBIA,CCL2,CSF1,OSM,IL1B,CSF2,NOS2,TNF,ADAMTS4
IL-17A Signaling in Fibroblasts	16.1	0.314	NA	NFKBID,NFKBIA,CCL2,NFKBIE,LCN2,CEBPD,NFKB2,CEBPB,IL6,NFKBIZ,IL17A
IL-10 Signaling	15.7	0.188	NA	CCR1,NFKBID,SOCS3,IL36G,IL4R,IL1A,NFKBIA,NFKBIE,CD14,IL1B,NFKB2,IL6,TNF
TREM1 Signaling	13.7	0.16	3.464	TLR2,CXCL3,TREM1,NLRP3,ICAM1,CCL2,IL1B,CD83,NFKB2,IL6,CSF2,TNF
Role of Hypercytokinemia/hyperchemokinemia in the Pathogenesis of Influenza	13.2	0.233	NA	CCR1,CXCL10,IL1A,IL36G,CCL4,CCL2,IL1B,IL6,TNF,IL17A
IL-6 Signaling	13.1	0.103	2.496	SOCS1,SOCS3,IL1A,TNFAIP6,NFKBIE,IL6,NFKB2,CEBPB,NFKBID,IL36G,NFKBIA,CD14,IL1B,TNF
Acute Phase Response Signaling	12.8	0.0852	1.604	SOCS1,SOCS3,IL1A,Saa3,NFKBIE,IL6,NFKB2,CEBPB,NFKBID,IL36G,HP,NFKBIA,IL1B,OSM,TNF
Altered T Cell and B Cell Signaling in Rheumatoid Arthritis	12.7	0.133	NA	TLR2,IL1A,IL36G,CSF1,RELB,IL1B,NFKB2,IL6,CSF2,TNF,FAS,IL17A
Role of IL-17A in Arthritis	12.5	0.157	NA	CXCL3,NFKBID,NFKBIA,CCL2,NFKBIE,CCL20,NFKB2,PTGS2,NOS2,CXCL6,IL17A
Differential Regulation of Cytokine Production in Intestinal Epithelial Cells by IL-17A and IL-17F	12.2	0.348	NA	IL1A,CCL4,CCL2,LCN2,IL1B,CSF2,TNF,IL17A
Hepatic Cholestasis	12.1	0.0875	NA	NFKBID,IL36G,IL1A,NFKBIA,LIF,NFKBIE,CD14,IL1B,OSM,NFKB2,IL6,CSF2,TNF,IL17A
Atherosclerosis Signaling	12.1	0.102	NA	IL36G,IL1A,VCAM1,SELE,ICAM1,CCL2,SELP,CSF1,IL1B,S100A8,NFKB2,IL6,TNF
HMGB1 Signaling	11.6	0.0922	3.606	IL1A,VCAM1,SELE,LIF,ICAM1,CCL2,IL1B,OSM,NFKB2,IL6,CSF2,TNF,IL17A
Differential Regulation of Cytokine Production in Macrophages and T Helper Cells by IL-17A and IL-17F	11.2	0.389	NA	CCL4,CCL2,IL1B,IL6,CSF2,TNF,IL17A
Dendritic Cell Maturation	10.9	0.0714	3.606	TLR2,NFKBID,IL36G,IL1A,NFKBIA,ICAM1,RELB,NFKBIE,IL1B,CD83,NFKB2,IL6,CSF2,TNF
Communication between Innate and Adaptive Immune Cells	10.9	0.115	NA	CXCL10,TLR2,IL1A,IL36G,CCL4,CCL3L3,IL1B,CD83,IL6,CSF2,TNF
Toll-like Receptor Signaling	10.6	0.132	1.89	UBD,TLR2,IL1A,IL36G,NFKBIA,IL1B,TNFAIP3,CD14,NFKB2,TNF
Role of Pattern Recognition Receptors in Recognition of Bacteria and Viruses	10.4	0.0863	2.646	TLR2,IL1A,NLRP3,LIF,OSM,IL1B,NFKB2,IL6,CSF2,TNF,RIPK2,IL17A
Type I Diabetes Mellitus Signaling	10.2	0.0991	1.897	SOCS3,SOCS1,NFKBID,NFKBIA,NFKBIE,IL1B,NFKB2,NOS2,TNF,IRF1,FAS
Role of IL-17A in Psoriasis	10.2	0.462	NA	CXCL3,S100A9,CCL20,S100A8,CXCL6,IL17A
Hepatic Fibrosis / Hepatic Stellate Cell Activation	10.1	0.0699	NA	CXCL3,VCAM1,IL1A,IL4R,ICAM1,CCL2,CSF1,IL1B,CD14,IL6,NFKB2,TNF,FAS
NF-κB Signaling	10	0.0695	0.832	TLR2,NFKBID,IL1A,TNIP1,IL36G,NFKBIA,NFKBIE,RELB,IL1B,TNFAIP3,MAP3K8,NFKB2,TNF
LXR/RXR Activation	9.8	0.0909	-3.317	IL1A,IL36G,CCL2,IL1B,CD14,S100A8,NFKB2,PTGS2,IL6,NOS2,TNF
Role of IL-17F in Allergic Inflammatory Airway Diseases	9.65	0.178	2.646	CXCL10,CCL4,CCL2,IL1B,NFKB2,IL6,CSF2,CXCL6
TNFR2 Signaling	9.39	0.233	1.342	NFKBID,NFKBIA,NFKBIE,TNFAIP3,NFKB2,TNF,BIRC3
IL-17A Signaling in Airway Cells	8.94	0.112	0.707	CXCL3,NFKBID,NFKBIA,NFKBIE,CCL20,NFKB2,IL6,CXCL6,IL17A
Role of Osteoblasts, Osteoclasts and Chondrocytes in Rheumatoid Arthritis	8.8	0.0553	NA	IL1A,NFKBIE,IL6,IL17A,NFKBID,IL36G,NFKBIA,CSF1,IL1B,CSF2,BIRC3,TNF,ADAMTS4
Glucocorticoid Receptor Signaling	8.61	0.0432	NA	SELE,VCAM1,ICAM1,NFKBIE,IL6,CEBPB,CXCL3,NFKBID,NFKBIA,CCL2,IL1B,PTGS2,NOS2,CSF2,TNF
MIF Regulation of Innate Immunity	8.29	0.167	2.646	NFKBID,NFKBIA,NFKBIE,CD14,PTGS2,NFKB2,NOS2
Osteoarthritis Pathway	8.29	0.0569	3.162	TLR2,ELF3,S100A9,IL1B,S100A8,CASP4,NFKB2,CEBPB,PTGS2,NOS2,TNF,ADAMTS4
Neuroinflammation Signaling Pathway	8.25	0.0447	3.207	VCAM1,ICAM1,NLRP3,IL6,NFKB2,FAS,TLR2,CXCL10,CCL2,IL1B,PTGS2,NOS2,TNF,BIRC3
iNOS Signaling	8.08	0.156	2.449	NFKBID,NFKBIA,NFKBIE,CD14,NFKB2,NOS2,IRF1
PPAR Signaling	8.03	0.0891	-3	NFKBID,IL1A,IL36G,NFKBIA,NFKBIE,IL1B,NFKB2,PTGS2,TNF
TNFR1 Signaling	7.74	0.14	1.633	NFKBID,NFKBIA,NFKBIE,TNFAIP3,NFKB2,TNF,BIRC3
Role of Cytokines in Mediating Communication between Immune Cells	7.5	0.13	NA	IL1A,IL36G,IL1B,IL6,CSF2,TNF,IL17A
MIF-mediated Glucocorticoid Regulation	7.34	0.176	2.449	NFKBID,NFKBIA,NFKBIE,CD14,NFKB2,PTGS2
Induction of Apoptosis by HIV1	7.13	0.115	-0.378	NFKBID,NFKBIA,NFKBIE,NFKB2,TNF,BIRC3,FAS
Apoptosis Signaling	6.97	0.0833	0.707	NFKBID,NFKBIA,NFKBIE,NFKB2,BCL2A1,TNF,BIRC3,FAS
Role of PKR in Interferon Induction and Antiviral Response	6.83	0.146	NA	NFKBID,NFKBIA,NFKBIE,NFKB2,TNF,IRF1
IL-12 Signaling and Production in Macrophages	6.59	0.0608	NA	TLR2,S100A8,MAP3K8,NFKB2,CEBPB,REL,NOS2,TNF,IRF1
Production of Nitric Oxide and Reactive Oxygen Species in Macrophages	6.55	0.051	3.162	TLR2,NFKBID,NFKBIA,NFKBIE,S100A8,MAP3K8,NFKB2,NOS2,TNF,IRF1
Graft-versus-Host Disease Signaling	6.4	0.125	NA	IL36G,IL1A,IL1B,IL6,TNF,FAS
CD40 Signaling	6.27	0.0864	-0.816	NFKBID,ICAM1,NFKBIA,NFKBIE,TNFAIP3,PTGS2,NFKB2
Crosstalk between Dendritic Cells and Natural Killer Cells	5.99	0.0787	NA	CSF2RB,CD83,NFKB2,IL6,CSF2,TNF,FAS
Th17 Activation Pathway	5.92	0.0769	2.646	SOCS3,CCL20,IL1B,NFKB2,IL6,CSF2,IL17A
IL-17 Signaling	5.86	0.0753	NA	CXCL10,CCL2,PTGS2,CEBPB,IL6,NOS2,IL17A
Death Receptor Signaling	5.86	0.0753	-0.378	NFKBID,NFKBIA,NFKBIE,NFKB2,TNF,BIRC3,FAS
TWEAK Signaling	5.71	0.143	-1.342	NFKBID,NFKBIA,NFKBIE,NFKB2,BIRC3
Activation of IRF by Cytosolic Pattern Recognition Receptors	5.69	0.0952	0	NFKBID,NFKBIA,NFKBIE,NFKB2,IL6,TNF
Antioxidant Action of Vitamin C	5.39	0.0642	-2.646	CSF2RB,NFKBID,NFKBIA,NFKBIE,NFKB2,CSF2,TNF
Type II Diabetes Mellitus Signaling	5.38	0.0516	1.633	SOCS1,SOCS3,NFKBID,NFKBIA,NFKBIE,CEBPB,NFKB2,TNF
MSP-RON Signaling Pathway	5.28	0.0811	NA	TLR2,CSF2RB,CCL2,CSF1,NOS2,TNF
FAT10 Cancer Signaling Pathway	5.11	0.109	2.236	UBD,NFKBIA,NFKB2,IL6,TNF
IL-9 Signaling	5.06	0.106	0	SOCS3,CISH,BCL3,NFKB2,TNF
Hematopoiesis from Pluripotent Stem Cells	4.97	0.102	NA	IL1A,LIF,CSF1,IL6,CSF2
IL-15 Signaling	4.96	0.0714	NA	VCAM1,NFKB2,IL6,CSF2,TNF,IL17A
IL-17A Signaling in Gastric Cells	4.86	0.16	NA	CXCL10,CCL20,TNF,IL17A
Role of JAK family kinases in IL-6-type Cytokine Signaling	4.86	0.16	NA	SOCS1,SOCS3,OSM,IL6
STAT3 Pathway	4.85	0.053	0.378	SOCS3,CSF2RB,SOCS1,IL1A,IL4R,CISH,IL1B
Erythropoietin Signaling	4.84	0.0682	NA	SOCS1,SOCS3,NFKBID,NFKBIA,NFKBIE,NFKB2
CD27 Signaling in Lymphocytes	4.8	0.0943	NA	NFKBID,NFKBIA,NFKBIE,MAP3K8,NFKB2
Th1 and Th2 Activation Pathway	4.78	0.0428	NA	CCR1,SOCS1,SOCS3,IL4R,DLL1,ICAM1,IL6,IRF1
Pathogenesis of Multiple Sclerosis	4.77	0.333	NA	CCR1,CXCL10,CCL4
JAK/Stat Signaling	4.76	0.0659	0	SOCS1,SOCS3,CISH,NFKB2,IL6,CEBPB
RANK Signaling in Osteoclasts	4.43	0.0577	NA	NFKBID,NFKBIA,NFKBIE,MAP3K8,NFKB2,BIRC3
4-1BB Signaling in T Lymphocytes	4.42	0.125	NA	NFKBID,NFKBIA,NFKBIE,NFKB2
Lymphotoxin β Receptor Signaling	4.24	0.0725	NA	NFKBID,VCAM1,NFKBIA,RELB,NFKB2
April Mediated Signaling	4.08	0.103	-1	NFKBID,NFKBIA,NFKBIE,NFKB2
B Cell Activating Factor Signaling	3.99	0.0976	NA	NFKBID,NFKBIA,NFKBIE,NFKB2
PI3K/AKT Signaling	3.91	0.0465	2.449	NFKBID,NFKBIA,NFKBIE,MAP3K8,NFKB2,PTGS2
PPARα/RXRα Activation	3.9	0.0376	-1	NFKBID,NFKBIA,NFKBIE,IL1B,BCL3,IL6,NFKB2
Role of RIG1-like Receptors in Antiviral Innate Immunity	3.87	0.0909	NA	NFKBID,NFKBIA,NFKBIE,NFKB2
Role of Tissue Factor in Cancer	3.85	0.0455	NA	CSF1,EGR1,HBEGF,IL1B,PLAUR,CSF2
Angiopoietin Signaling	3.79	0.0581	-1.342	NFKBID,TNIP1,NFKBIA,NFKBIE,NFKB2
B Cell Receptor Signaling	3.79	0.0361	2.646	NFKBID,NFKBIA,EGR1,NFKBIE,MAP3K8,NFKB2,BCL2A1
Th1 Pathway	3.77	0.0438	-0.447	SOCS1,SOCS3,DLL1,ICAM1,IL6,IRF1
Small Cell Lung Cancer Signaling	3.76	0.0575	NA	NFKBID,NFKBIA,NFKBIE,NFKB2,PTGS2
Aryl Hydrocarbon Receptor Signaling	3.68	0.0423	1.633	IL1A,IL1B,NFKB2,IL6,TNF,FAS
IL-1 Signaling	3.67	0.0549	2.236	NFKBID,IL1A,NFKBIA,NFKBIE,NFKB2
Inflammasome pathway	3.66	0.15	NA	NLRP3,IL1B,NFKB2
LPS-stimulated MAPK Signaling	3.59	0.0526	2.236	NFKBID,NFKBIA,NFKBIE,CD14,NFKB2
PEDF Signaling	3.59	0.0526	NA	NFKBID,NFKBIA,NFKBIE,NFKB2,FAS
G-Protein Coupled Receptor Signaling	3.53	0.0283	NA	NFKBID,NFKBIA,DUSP6,NFKBIE,RGS16,MAP3K8,NFKB2,HCAR2
Xenobiotic Metabolism Signaling	3.37	0.0268	NA	IL1A,IL1B,MAP3K8,HS3ST1,NFKB2,IL6,NOS2,TNF
Cholecystokinin/Gastrin-mediated Signaling	3.35	0.0467	2.236	IL36G,IL1A,IL1B,PTGS2,TNF
IL-15 Production	3.22	0.107	NA	NFKB2,IL6,IRF1
p38 MAPK Signaling	3.15	0.0424	2.236	IL36G,IL1A,IL1B,TNF,FAS
T Helper Cell Differentiation	3.02	0.0548	NA	IL4R,IL6,TNF,IL17A
Airway Pathology in Chronic Obstructive Pulmonary Disease	3.02	0.25	NA	CXCL3,TNF
VDR/RXR Activation	2.92	0.0513	1	CXCL10,CD14,CEBPB,CSF2
Role of MAPK Signaling in the Pathogenesis of Influenza	2.9	0.0506	NA	CXCL10,CCL2,PTGS2,TNF
PI3K Signaling in B Lymphocytes	2.89	0.037	2.236	NFKBID,IL4R,NFKBIA,NFKBIE,NFKB2
Role of PI3K/AKT Signaling in the Pathogenesis of Influenza	2.88	0.05	-1	NFKBID,NFKBIA,NFKBIE,NFKB2
GM-CSF Signaling	2.86	0.0494	1	CSF2RB,CISH,CSF2,BCL2A1
Adrenomedullin signaling pathway	2.82	0.029	2.449	IL36G,IL1A,IL1B,NFKB2,CEBPB,TNF
Regulation of IL-2 Expression in Activated and Anergic T Lymphocytes	2.76	0.0465	NA	NFKBID,NFKBIA,NFKBIE,NFKB2
OX40 Signaling Pathway	2.69	0.0444	-1	NFKBID,NFKBIA,NFKBIE,NFKB2
Prolactin Signaling	2.67	0.044	NA	SOCS1,SOCS3,CEBPB,IRF1
Th2 Pathway	2.66	0.0329	2	CCR1,SOCS3,IL4R,DLL1,ICAM1
LPS/IL-1 Mediated Inhibition of RXR Function	2.66	0.0269	NA	IL36G,IL1A,IL1B,CD14,HS3ST1,TNF
Hematopoiesis from Multipotent Stem Cells	2.65	0.167	NA	CSF1,CSF2
NF-κB Activation by Viruses	2.6	0.0421	2	NFKBID,NFKBIA,NFKBIE,NFKB2
Gαq Signaling	2.54	0.0309	NA	NFKBID,NFKBIA,NFKBIE,RGS16,NFKB2
Relaxin Signaling	2.53	0.0307	-0.447	NFKBID,NFKBIA,NFKBIE,NFKB2,NOS2
PKCθ Signaling in T Lymphocytes	2.49	0.0299	2.236	NFKBID,NFKBIA,NFKBIE,MAP3K8,NFKB2
Prostate Cancer Signaling	2.47	0.0388	NA	NFKBID,NFKBIA,NFKBIE,NFKB2
Colorectal Cancer Metastasis Signaling	2.37	0.0235	2.449	TLR2,NFKB2,IL6,PTGS2,NOS2,TNF
RAR Activation	2.25	0.0263	NA	CSF2RB,TNIP1,RELB,NFKB2,REL
HGF Signaling	2.23	0.0331	NA	ELF3,MAP3K8,IL6,PTGS2
iCOS-iCOSL Signaling in T Helper Cells	2.18	0.032	NA	NFKBID,NFKBIA,NFKBIE,NFKB2
FXR/RXR Activation	2.16	0.0317	NA	IL36G,IL1A,IL1B,TNF
Apelin Endothelial Signaling Pathway	2.15	0.0315	2	VCAM1,ICAM1,CCL2,NFKB2
fMLP Signaling in Neutrophils	2.13	0.031	-1	NFKBID,NFKBIA,NFKBIE,NFKB2
ERK5 Signaling	2.09	0.0435	NA	LIF,FOSL1,MAP3K8
Sirtuin Signaling Pathway	2.09	0.0205	-1.633	PFKFB3,GADD45B,DUSP6,NFKB2,NOS2,TNF
CD28 Signaling in T Helper Cells	2.07	0.0299	NA	NFKBID,NFKBIA,NFKBIE,NFKB2
Adipogenesis pathway	2.07	0.0299	NA	EGR2,CEBPD,CEBPB,TNF
Tumoricidal Function of Hepatic Natural Killer Cells	2.05	0.0833	NA	ICAM1,FAS
Role of JAK1, JAK2 and TYK2 in Interferon Signaling	2.05	0.0833	NA	SOCS1,NFKB2
Hypoxia Signaling in the Cardiovascular System	2.01	0.0405	NA	NFKBID,NFKBIA,NFKBIE
Protein Kinase A Signaling	2	0.0175	NA	NFKBID,NFKBIA,DUSP6,NFKBIE,NFKB2,PTGS2,DUSP2
Apelin Liver Signaling Pathway	1.98	0.0769	NA	TNF,FAS
Gα12/13 Signaling	1.97	0.028	NA	NFKBID,NFKBIA,NFKBIE,NFKB2
Role of JAK1 and JAK3 in γc Cytokine Signaling	1.95	0.0385	NA	SOCS3,SOCS1,IL4R
Systemic Lupus Erythematosus Signaling	1.87	0.0212	NA	IL36G,IL1A,IL1B,IL6,TNF
Role of JAK2 in Hormone-like Cytokine Signaling	1.76	0.0588	NA	SOCS3,SOCS1
Tetrahydrobiopterin Biosynthesis I	1.75	0.333	NA	GCH1
Tetrahydrobiopterin Biosynthesis II	1.75	0.333	NA	GCH1
GNRH Signaling	1.73	0.0235	1	EGR1,HBEGF,MAP3K8,NFKB2
Interferon Signaling	1.71	0.0556	NA	SOCS1,IRF1
Sumoylation Pathway	1.71	0.0312	NA	NFKBIA,NFKB2,FAS
Acute Myeloid Leukemia Signaling	1.67	0.0303	NA	CSF3R,CSF2RB,NFKB2
Airway Inflammation in Asthma	1.63	0.25	NA	TNF
Role of NFAT in Regulation of the Immune Response	1.55	0.0207	NA	NFKBID,NFKBIA,NFKBIE,NFKB2
Trehalose Degradation II (Trehalase)	1.53	0.2	NA	HK2
Citrulline-Nitric Oxide Cycle	1.53	0.2	NA	NOS2
ILK Signaling	1.52	0.0203	NA	NFKB2,PTGS2,NOS2,TNF
Molecular Mechanisms of Cancer	1.51	0.0152	NA	NFKBID,NFKBIA,NFKBIE,NFKB2,BIRC3,FAS
IL-8 Signaling	1.47	0.0196	2	VCAM1,ICAM1,HBEGF,PTGS2
UDP-N-acetyl-D-glucosamine Biosynthesis II	1.45	0.167	NA	GFPT2
Pancreatic Adenocarcinoma Signaling	1.44	0.0246	NA	HBEGF,NFKB2,PTGS2
Docosahexaenoic Acid (DHA) Signaling	1.39	0.037	NA	IL1B,BCL2A1
Renin-Angiotensin Signaling	1.37	0.0231	NA	CCL2,NFKB2,TNF
Unfolded protein response	1.36	0.0357	NA	CEBPD,CEBPB
C3H/HeN Sensitized 6 hpi vs PBS
Ingenuity Canonical Pathways	-log(p-value)	Ratio	z-score	Molecules
Granulocyte Adhesion and Diapedesis	29.1	0.43	NA	SELL,MMP3,MMP13,CCL17,CCL20,SDC4,CLDN7,Cxcl9,MMP24,CXCL10,IL1R2,CXCL3,HRH1,ITGA3,EZR,Cxcl3,IL1RAP,Ccl6,TNFRSF11B,CSF3R,SELE,HRH2,Cxcl15,Ppbp,IL36A,ITGA5,CSF3,FPR1,IL33,CCL4,ITGAM,CLDN8,SELP,IL1RN,TNF,CX3CL1,MMP7,IL1A,ICAM1,IL1RL1,CCL24,CCL22,MMP25,HRH3,IL36G,CCL2,CXCR2,CCL3L3,Ccl2,MMP8,MMP11,TNFRSF1B,CCL19,CLDN10,VCAM1,C5AR1,Cxcl11,ITGA2,FPR2,MMP10,IL1R1,CCL11,ITGAL,CXCL6,Ccl9,IL18RAP,CXCL16,ITGB…
LXR/RXR Activation	24.2	0.471	-0.277	KNG1,APOB,APOA2,VTN,CD36,ARG2,IL6,IL1R2,PON1,ITIH4,FASN,IL1RAP,TNFRSF11B,IL36A,APOA5,UGT1A3,NFKB2,IL33,IL1RN,CD14,PLTP,FGA,TNF,SCD,IL1A,APOH,MSR1,IL1RL1,AMBP,NFKB1,C4A/C4B,IL36G,LYZ,CCL2,SAA1,SERPINA1,S100A8,LBP,NOS2,TNFRSF1B,GC,CYP51A1,AGT,HPX,AHSG,IL1R1,SERPINF2,IL18RAP,TLR4,ALB,APOA1,LDLR,IL1B,PTGS2,HMGCR,CLU,MMP9
Acute Phase Response Signaling	23.6	0.4	4.258	MAP2K4,SOCS1,SOCS3,ITIH3,Saa3,APOA2,SERPINA3,IL6,RBP1,F2,FGG,SOD2,ITIH4,OSM,OSMR,FGB,NFKBIB,SERPINE1,IL1RAP,TNFRSF11B,MAP3K14,C1S,IL36A,STAT3,NFKB2,IL33,PIK3R3,NFKBID,IL1RN,MAP2K3,PIK3CD,FGA,TNF,MAP2K6,IL1A,APOH,NFKBIE,AMBP,JAK2,NFKB1,MAPK11,C4A/C4B,C1R,HMOX1,IL36G,NFKBIA,MBL2,SAA1,CFB,SERPINA1,PIK3R2,LBP,TNFRSF1B,AGT,HPX,MAP2K7,MYD88,AHSG,IKBKE,CEBPB,IL1R1,SERPINF2,PLG,ALB,FTL,HP,APOA1,IL1B
Role of Macrophages, Fibroblasts and Endothelial Cells in Rheumatoid Arthritis	18.9	0.286	NA	MAP2K4,SOCS1,SOCS3,MMP3,TLR8,MMP13,LTB,IL6,FCGR1A,Tlr12,IL1R2,VEGFA,MYC,PLCD3,TLR1,ATF4,DKK2,OSM,TRAF5,NFKBIB,IL1RAP,FZD2,ADAMTS4,TNFRSF11B,MAP3K14,MIF,SELE,WNT9A,RAC1,IL36A,STAT3,IL33,TLR2,PIK3R3,NFKBID,IL1RN,PLCG2,IRS1,FZD6,PIK3R6,MAP2K3,PIK3CD,PDGFD,TNF,MAP2K6,FZD10,IL1A,ICAM1,SFRP2,IL1RL1,NFKBIE,CEBPD,NOTUM,PIK3R5,VEGFB,IGHG1,JAK2,NFKB1,IL17RA,IL36G,NFKBIA,CCL2,DKK3,PIK3R2,NOS2,TNFRSF1B,FCGR3…
IL-10 Signaling	18.4	0.536	NA	MAP2K6,MAP2K4,SOCS3,IL1A,CCR5,IL1RL1,NFKBIE,ARG2,IL6,FCGR2B,NFKB1,MAPK11,IL1R2,HMOX1,IL36G,NFKBIA,LBP,NFKBIB,IL1RAP,CCR1,MAP3K14,IL4R,FCGR2A,IL36A,IKBKE,NFKB2,STAT3,IL1R1,IL18RAP,IL33,NFKBID,IL1RN,IL10RA,IL1B,CD14,MAP2K3,TNF
Agranulocyte Adhesion and Diapedesis	18.2	0.34	NA	SELL,MMP3,MMP13,CCL20,CCL17,SDC4,CLDN7,Cxcl9,MMP24,CXCL10,CXCL3,HRH1,ITGA3,EZR,Cxcl3,Ccl6,SELE,Ppbp,Cxcl15,IL36A,ITGA5,IL33,CCL4,CLDN8,SELP,IL1RN,ACTG1,CX3CL1,TNF,MMP7,IL1A,ICAM1,CCL24,CCL22,MMP25,IL36G,CCL2,CXCR2,CCL3L3,Ccl2,MMP8,MMP11,ACTC1,CCL19,CLDN10,VCAM1,C5AR1,Cxcl11,ITGA2,MMP10,IL1R1,CCL11,CXCL6,Ccl9,CXCL16,ITGB2,CLDN5,CCL27,CCL21,IL1B,CXCL2,Ccl7,CLDN3,MMP9,MSN
Altered T Cell and B Cell Signaling in Rheumatoid Arthritis	16	0.444	NA	IL1A,HLA-DOA,HLA-A,TLR8,LTB,IL22,IL6,NFKB1,FAS,TNFRSF17,Tlr12,CD28,IL36G,IL2,TLR1,MAP3K14,TNFSF11,SPP1,RELB,IL15,IL36A,NFKB2,IL17A,TLR2,IL33,TLR4,CD40,CD80,IL1RN,IL12B,LTA,TNFSF13,TLR6,CCL21,FCER1G,Tlr13,IL1B,CD86,CSF2,TNF
Dendritic Cell Maturation	14.9	0.312	5.528	MAP2K4,HLA-DOA,LTB,IL6,FCGR1A,PLCD3,CD1D,ATF4,NFKBIB,TNFRSF11B,MAP3K14,IL36A,NFKB2,PIK3R3,TLR2,IL33,NFKBID,CD40,IL1RN,PLCG2,IRS1,PIK3R6,CD86,PIK3CD,STAT2,TNF,CCR7,IL1A,ICAM1,LEP,HLA-A,NFKBIE,PIK3R5,NOTUM,CD83,JAK2,IGHG1,FCGR2B,NFKB1,MAPK11,IL36G,NFKBIA,LY75,PIK3R2,TNFRSF1B,FCGR3A/FCGR3B,TYROBP,FCGR2A,MYD88,RELB,IL15,IKBKE,STAT4,TLR4,CD80,IL12B,LTA,FCER1G,IL1B,CSF2
Hepatic Cholestasis	14.4	0.331	NA	MAP2K4,PPARA,GCGR,LIF,ADCY4,IL6,IL1R2,PPRC1,RARA,OSM,ABCB11,NFKBIB,HNF4A,IL17F,IL1RAP,SLCO1B3,TNFRSF11B,MAP3K14,CYP7B1,IL36A,NFKB2,IL33,NFKBID,IL1RN,CD14,TNF,IL1A,IL1RL1,CNTF,ABCC2,NFKBIE,NFKB1,IL36G,NFKBIA,IL2,LBP,TNFRSF1B,MAP4K2,CYP27A1,MYD88,IKBKE,IRAK3,IL1R1,PRKCG,IL17A,IL18RAP,TLR4,IL12B,LTA,IL1B,CSF2,TIRAP,IL11
TREM1 Signaling	14.1	0.453	5.488	TREM1,ICAM1,NLRP6,IL1RL1,TLR8,CD83,IL6,JAK2,FCGR2B,NFKB1,Tlr12,CXCL3,CCL2,TLR1,STAT5A,NLRP3,MYD88,TYROBP,ITGA5,NFKB2,STAT3,TLR2,TLR4,NOD2,CD40,NLRP12,PLCG2,TLR6,Tlr13,CD86,IL1B,CSF2,TNF,ITGAX
Production of Nitric Oxide and Reactive Oxygen Species in Macrophages	14	0.304	4.811	MAP2K4,PPARA,APOB,APOA2,PPP2R5B,ARG2,SPI1,PON1,RHOG,PPM1J,HOXA10,CYBB,NFKBIB,PPP1CA,TNFRSF11B,MAP3K14,PTPN6,MAP3K13,RAC1,NFKB2,NCF4,IRF1,PIK3R3,TLR2,NFKBID,MAP3K12,RND3,IRS1,PLCG2,PPP2R2B,NCF2,PIK3R6,PIK3CD,TNF,RAP1B,NFKBIE,PIK3R5,JAK2,NFKB1,MAPK11,RHOH,LYZ,NFKBIA,SERPINA1,S100A8,PIK3R2,RHOF,NOS2,TNFRSF1B,MAP2K7,IKBKE,PRKCG,TLR4,PPP1R3D,ALB,APOA1,MAP3K8,JAK3,CLU
IL-6 Signaling	13.4	0.352	4.117	MAP2K6,MAP2K4,SOCS1,SOCS3,IL1A,IL1RL1,NFKBIE,HSPB2,PIK3R5,JAK2,IL6,NFKB1,MAPK11,VEGFA,IL1R2,IL36G,NFKBIA,PIK3R2,LBP,TNFRSF1B,NFKBIB,IL1RAP,TNFRSF11B,MAP3K14,MAP2K7,TNFAIP6,IL36A,IKBKE,CEBPB,NFKB2,STAT3,IL1R1,IL18RAP,PIK3R3,IL33,NFKBID,IL1RN,IRS1,PIK3R6,CD14,IL1B,PIK3CD,HSPB7,MAP2K3,TNF
Toll-like Receptor Signaling	13	0.434	3.578	MAP2K6,MAP2K4,PPARA,IL1A,IL1RL1,TLR8,TNFAIP3,NFKB1,MAPK11,IL36G,NFKBIA,UBA52,TLR1,LBP,TRAF1,MAP3K14,MYD88,IL36A,NFKB2,IRAK3,UBD,TLR2,IL33,TLR4,IL1RN,IL12B,TLR6,RPS27A,CD14,IL1B,MAP2K3,TIRAP,TNF
Th1 and Th2 Activation Pathway	12.1	0.292	NA	CD247,mir-146,SOCS1,SOCS3,CCR5,HLA-DOA,IL12RB1,HAVCR2,IL6,SPI1,CD28,CD274,TIMD4,IL2RB,STAT5A,DLL1,IL2RG,IL4R,PTGDR2,IL12RB2,STAT3,IRF1,ACVR1B,PIK3R3,IL33,CD40,IRS1,PIK3R6,IL10RA,APH1B,CD86,VAV1,PIK3CD,MAP2K6,ICAM1,HLA-A,IL1RL1,PIK3R5,JAK2,NFKB1,NFIL3,IL2,PIK3R2,CCR1,TNFSF11,IKZF1,STAT4,ITGB2,CD80,IL12B,LTA,IL2RA,JAK3,GATA3
NF-κB Signaling	11.9	0.293	2.885	BMP4,TLR8,TNFRSF17,IL1R2,TNIP1,TLR1,TRAF5,NFKBIB,TNFRSF11B,MAP3K14,IL36A,MALT1,NFKB2,PIK3R3,TLR2,IL33,NFKBID,CD40,IL1RN,PLCG2,IRS1,PIK3R6,PIK3CD,TNF,MAP2K6,IL1A,NFKBIE,BMP2,PIK3R5,TNFAIP3,NFKB1,IL36G,NFKBIA,UBE2V1,NTRK1,PIK3R2,CASP8,TNFRSF1B,EGFR,TNFSF11,MAP2K7,MYD88,RELB,IRAK3,IL1R1,TLR4,LTA,TLR6,FCER1G,TGFA,IL1B,MAP3K8,TIRAP
Type I Diabetes Mellitus Signaling	11.7	0.351	3.651	CD247,MAP2K6,MAP2K4,SOCS1,SOCS3,HLA-DOA,HLA-A,NFKBIE,JAK2,NFKB1,MAPK11,FAS,CD28,NFKBIA,IL2,CASP8,NOS2,TNFRSF1B,HLA-F,NFKBIB,IL1RAP,TNFRSF11B,MAP3K14,MAP2K7,MYD88,IKBKE,NFKB2,IL1R1,IRF1,NFKBID,CD80,IL12B,LTA,FCER1G,CD86,IL1B,CYCS,MAP2K3,TNF
Role of Pattern Recognition Receptors in Recognition of Bacteria and Viruses	11.5	0.321	4.315	MAP2K4,IL1A,LIF,CNTF,TLR8,PIK3R5,IL6,NFKB1,RNASEL,MBL2,IL2,TLR1,OSM,CLEC6A,PIK3R2,IL17F,PTX3,OAS1,NLRP3,C5AR1,OAS2,MYD88,NFKB2,OAS3,PRKCG,IL17A,PIK3R3,TLR2,TLR4,CLEC7A,NOD2,IRF7,IL12B,PLCG2,LTA,SYK,IRS1,TLR6,PIK3R6,IL1B,PIK3CD,CSF2,TNF,IL11
Communication between Innate and Adaptive Immune Cells	11.4	0.372	NA	IL1A,HLA-A,TLR8,CD83,IL6,IGHG1,TNFRSF17,Tlr12,CXCL10,CD28,IL36G,IL2,CCL3L3,TLR1,HLA-F,IL15,IL36A,Ccl9,IL33,TLR2,TLR4,CCL4,CD40,CD80,IL1RN,IL12B,TNFSF13,TLR6,FCER1G,Tlr13,IL1B,CD86,CSF2,TNF,CCR7
Role of Osteoblasts, Osteoclasts and Chondrocytes in Rheumatoid Arthritis	10.8	0.258	NA	MAP2K4,BGLAP,BMP4,MMP3,MMP13,IL6,IL1R2,ITGA3,DKK2,TRAF5,NFKBIB,IL1RAP,BIRC3,FZD2,ADAMTS4,TNFRSF11B,MAP3K14,SPP1,SMAD9,WNT9A,IL36A,ITGA5,IL33,PIK3R3,NFKBID,IL1RN,IRS1,FZD6,PIK3R6,MAP2K3,PIK3CD,TNF,MAP2K6,FZD10,IL1A,SFRP2,IL1RL1,NFKBIE,BMP2,PIK3R5,NFKB1,IL36G,NFKBIA,DKK3,MMP8,PIK3R2,TNFRSF1B,TNFSF11,MAP2K7,ITGA2,IKBKE,IL1R1,BMP5,IL17A,IL18RAP,WNT3A,IL1B,CSF2,WNT5A,IL11
HMGB1 Signaling	10.8	0.316	4.427	MAP2K6,MAP2K4,IL1A,ICAM1,LIF,CNTF,PIK3R5,IL6,NFKB1,RHOH,MAPK11,RHOG,CCL2,IL2,OSM,PIK3R2,IL17F,RHOF,SERPINE1,TNFRSF1B,TNFRSF11B,PLAT,VCAM1,SELE,MAP2K7,RAC1,NFKB2,IL1R1,IL17A,PIK3R3,TLR4,RND3,IL12B,LTA,IRS1,PIK3R6,IL1B,PIK3CD,MAP2K3,CSF2,TNF,IL11
Th1 Pathway	9.94	0.304	2.197	CD247,MAP2K6,mir-146,SOCS1,SOCS3,HLA-DOA,CCR5,ICAM1,IL12RB1,HLA-A,HAVCR2,PIK3R5,JAK2,IL6,NFKB1,CD28,NFIL3,IL2,CD274,PIK3R2,DLL1,TNFSF11,IL12RB2,STAT3,IRF1,STAT4,PIK3R3,ITGB2,CD40,CD80,IL12B,LTA,IRS1,PIK3R6,IL10RA,CD86,APH1B,VAV1,PIK3CD,JAK3,GATA3
Phagosome Formation	9.51	0.309	NA	MSR1,VTN,TLR8,PIK3R5,NOTUM,IGHG1,FCGR2B,FCGR1A,RHOH,Tlr12,PLCD3,ITGA3,RHOG,MBL2,TLR1,PIK3R2,RHOF,FCGR3A/FCGR3B,MARCO,FCGR2A,ITGA2,ITGA5,INPP5D,PRKCG,TLR2,PIK3R3,TLR4,CLEC7A,Fcrls,RND3,PLCG2,IRS1,SYK,TLR6,FCER1G,PIK3R6,Tlr13,PIK3CD
Leukocyte Extravasation Signaling	9.2	0.251	4.128	MAP2K4,RAP1B,MMP7,ICAM1,MMP3,PIK3R5,Actn3,MMP13,CLDN7,MMP25,RHOH,MAPK11,MMP24,ITGA3,TIMP1,EZR,MMP8,CYBB,MMP11,PIK3R2,ACTC1,VASP,CLDN10,PXN,VCAM1,ITGA2,RAC1,MMP10,ITGA5,NCF4,ITGAL,PRKCG,BTK,TEC,PIK3R3,ITGB2,TIMP4,CLDN5,ITGAM,CLDN8,WAS,PLCG2,IRS1,NCF2,CD44,PIK3R6,PIK3CD,VAV1,ACTG1,MMP9,CLDN3,MSN,CTNND1
FXR/RXR Activation	9.17	0.302	NA	MAP2K4,KNG1,PPARA,IL1A,APOB,APOH,APOA2,VTN,ABCC2,AMBP,C4A/C4B,PON1,IL36G,SLC27A5,ITIH4,SAA1,FASN,RARA,ABCB11,SERPINA1,HNF4A,GC,SLCO1B3,AGT,HPX,CYP27A1,AHSG,IL36A,SERPINF2,IL33,ALB,APOA1,IL1RN,IL1B,PLTP,FGA,TNF,CLU
Atherosclerosis Signaling	9.06	0.299	NA	IL1A,ICAM1,APOB,MMP3,MSR1,APOA2,CD36,MMP13,IL6,CCR2,NFKB1,TNFRSF12A,PON1,IL36G,LYZ,CCL2,SERPINA1,S100A8,VCAM1,SELE,IL36A,NFKB2,CCL11,TNFRSF14,IL33,ITGB2,ALB,APOA1,SELP,CD40,IL1RN,IL1B,ALOX5,PDGFD,TNF,CLU,MMP9,TNFSF14
Th2 Pathway	8.95	0.28	1.567	CD247,SOCS3,HLA-DOA,CCR5,ICAM1,IL12RB1,HLA-A,IL1RL1,PIK3R5,JAK2,NFKB1,SPI1,CD28,IL2,PIK3R2,TIMD4,IL2RB,CCR1,STAT5A,IL4R,DLL1,PTGDR2,IL2RG,IKZF1,IL12RB2,ACVR1B,STAT4,PIK3R3,IL33,ITGB2,CD40,CD80,IL12B,IRS1,PIK3R6,CD86,APH1B,VAV1,IL2RA,PIK3CD,JAK3,GATA3
EIF2 Signaling	8.89	0.244	-1.808	RPS23,RPLP2,RPL39,RPL35A,HSPA5,MYC,RPS7,VEGFA,RPS20,RPL13,RPS13,NKX6-2,ATF4,PPP1CA,RPL32,ATF3,RPL3,RPS8,RPL12,RPL37A,RPL10A,RPL9,PIK3R3,RPS6,IRS1,PIK3R6,PIK3CD,RPL6,RPL41,PIK3R5,RPL26,RPL27A,RPL35,RPL18A,UBA52,Rpl39l,PIK3R2,RPS3,RPS12,ACTC1,RPL31,RPS24,RPL17,RPL30,EIF3J,RPS21,FAU,WARS,EIF3F,RPS16,RPS27A,RPL5,RPL37,EIF1AX
Coagulation System	8.86	0.514	1.414	KNG1,F12,PLAUR,F13A1,F2,SERPINF2,FGG,BDKRB2,PLG,F10,F9,F5,SERPINA1,FGB,SERPINE1,FGA,BDKRB1,PLAT
Osteoarthritis Pathway	8.81	0.248	3.857	BGLAP,MMP3,PTHLH,MMP13,SDC4,IL1R2,VEGFA,CASR,ITGA3,ELF3,ATF4,MYBBP1A,FZD2,IL1RAP,ADAMTS4,SPP1,SMAD9,RAC1,ITGA5,NFKB2,C1QTNF4,TLR2,FZD6,TNF,FZD10,LEP,IL1RL1,BMP2,ADIPOQ,VEGFB,CASP4,HIF1A,NFKB1,CXCR2,SPHK1,S100A8,CASP8,TNFRSF1B,NOS2,PPARD,ITGA2,GREM1,MMP10,IL1R1,CEBPB,IL18RAP,TLR4,WNT3A,S100A9,IL1B,PTGS2,MMP9
CD40 Signaling	8.68	0.354	1.347	MAP2K6,MAP2K4,ICAM1,NFKBIE,PIK3R5,TNFAIP3,NFKB1,MAPK11,NFKBIA,TRAF5,PIK3R2,NFKBIB,TRAF1,MAP3K14,MAP2K7,IKBKE,STAT3,NFKB2,PIK3R3,NFKBID,CD40,IRS1,LTA,PIK3R6,PIK3CD,MAP2K3,PTGS2,JAK3
Crosstalk between Dendritic Cells and Natural Killer Cells	8.65	0.337	NA	HLA-A,LTB,CD83,IL6,NFKB1,FAS,CD28,IL2,HLA-F,TNFRSF1B,ACTC1,IL2RB,CD209,IL2RG,TYROBP,IL15,NFKB2,ITGAL,CSF2RB,TLR4,TLN2,CD40,CD80,IL12B,LTA,CD86,CSF2,ACTG1,TNF,CCR7
Role of IL-17A in Arthritis	8.05	0.362	NA	MAP2K6,MAP2K4,NFKBIE,PIK3R5,CCL20,MMP13,NFKB1,IL17RA,MAPK11,CXCL3,NFKBIA,CCL2,PIK3R2,NFKBIB,NOS2,NFKB2,CXCL6,IL17A,PIK3R3,NFKBID,IRS1,PIK3R6,MAP2K3,PIK3CD,PTGS2
LPS/IL-1 Mediated Inhibition of RXR Function	7.99	0.235	2.041	PPARA,MAP2K4,SLC27A2,CPT1B,GSTA5,IL1R2,Gstm3,RARA,FABP1,ABCB11,CHST11,HS3ST1,IL1RAP,SLCO1B3,TNFRSF11B,FMO2,IL36A,IL33,SMOX,IL1RN,Cyp4a14,ALDH1A2,CD14,HS3ST6,PLTP,TNF,GSTP1,IL1A,IL1RL1,ABCC2,FMO5,GSTT2/GSTT2B,SLC27A5,IL36G,ALDH1A3,NR1I3,GSTM4,FABP3,LBP,TNFRSF1B,HMGCS1,MAP2K7,MYD88,CHST12,IL1R1,Sult1d1,IL18RAP,TLR4,MGST2,IL1B,SLC27A3,CYP2C8
T Helper Cell Differentiation	7.48	0.342	NA	HLA-DOA,IL12RB1,HLA-A,FOXP3,IL6,CD28,IL2,TNFRSF1B,IL17F,TNFRSF11B,IL2RG,IL4R,IL12RB2,STAT3,IL17A,STAT4,CD80,CD40,IL12B,IL10RA,FCER1G,CD86,IL2RA,GATA3,TNF
Xenobiotic Metabolism Signaling	7.47	0.213	NA	MAP2K4,UGT2B28,UGT1A6,UGT2B7,GSTA5,PPP2R5B,IL6,Gstm3,PPM1J,CHST11,HS3ST1,MAP3K14,FMO2,UGT2B17,MAP3K13,UGT1A3,NFKB2,UGT1A4,UGT1A1,PIK3R3,MAP3K12,SMOX,IRS1,PPP2R2B,ALDH1A2,PIK3R6,PIK3CD,MAP2K3,HS3ST6,TNF,GSTP1,MAP2K6,IL1A,ABCC2,PIK3R5,FMO5,NFKB1,MAPK11,HMOX1,GSTT2/GSTT2B,CES1,ALDH1A3,NR1I3,GSTM4,PIK3R2,NOS2,MAP2K7,CYP1A1,NQO1,UGT2B10,UGT8,CHST12,Sult1d1,PRKCG,AIP,FTL,MGST2,IL1B,MAP3K8,UGT1A7 (inclu…
TNFR2 Signaling	7.27	0.5	2.887	MAP2K4,MAP3K14,NFKBIE,TNFAIP3,IKBKE,NFKB2,NFKB1,NFKBID,NFKBIA,LTA,NFKBIB,TNFRSF1B,BIRC3,TNF,TRAF1
IL-12 Signaling and Production in Macrophages	7.23	0.26	NA	MAP2K4,APOB,IL12RB1,APOA2,PIK3R5,NFKB1,MAPK11,SPI1,PON1,LYZ,SERPINA1,S100A8,PIK3R2,NOS2,NFKBIB,MYD88,IKBKE,IL12RB2,CEBPB,NFKB2,IRF1,PRKCG,TLR2,PIK3R3,STAT4,TLR4,ALB,APOA1,CD40,IL12B,IRS1,PIK3R6,MAP3K8,PIK3CD,MST1R,REL,TNF,CLU
p38 MAPK Signaling	7.07	0.277	3.286	MAP2K6,MAP2K4,IL1A,TIFA,IL1RL1,HSPB2,RPS6KA3,MAPK11,FAS,MYC,IL1R2,IL36G,RPS6KB2,ATF4,TNFRSF1B,IL1RAP,HIST2H3C,HIST1H3C,IL36A,MAPKAPK5,RPS6KA5,IL1R1,IRAK3,IL18RAP,IL33,H3F3A/H3F3B,DUSP1,IL1RN,MAPT,IL1B,HSPB7,MAP2K3,TNF
IL-17A Signaling in Fibroblasts	7.02	0.457	NA	NFKBIE,LCN2,CEBPD,IKBKE,IL6,NFKB2,CEBPB,NFKBIZ,NFKB1,IL17RA,MAPK11,IL17A,NFKBID,NFKBIA,CCL2,NFKBIB
IL-17A Signaling in Airway Cells	6.83	0.321	2.132	MAP2K4,NFKBIE,PIK3R5,CCL20,IKBKE,NFKB2,JAK2,IL6,STAT3,IL17RA,CCL11,NFKB1,MAPK11,CXCL6,IL17A,PIK3R3,CXCL3,NFKBID,NFKBIA,IRS1,PIK3R6,PIK3CD,PIK3R2,NFKBIB,JAK3
iNOS Signaling	6.73	0.4	3.873	MYD88,NFKBIE,IKBKE,NFKB2,HMGA1,JAK2,IRAK3,NFKB1,MAPK11,IRF1,TLR4,NFKBID,NFKBIA,CD14,LBP,NFKBIB,NOS2,JAK3
PPAR Signaling	6.71	0.295	-4.914	PPARA,MAP3K14,STAT5A,IL1A,PPARD,IL1RL1,NFKBIE,IL36A,IKBKE,NFKB2,IL1R1,NFKB1,IL18RAP,AIP,IL33,IL1R2,NFKBID,IL36G,NFKBIA,IL1RN,IL1B,PTGS2,TNFRSF1B,NFKBIB,PDGFD,IL1RAP,TNF,TNFRSF11B
Tec Kinase Signaling	6.31	0.235	4.768	MAP2K4,GTF2I,PIK3R5,JAK2,NFKB1,RHOH,FAS,ITGA3,RHOG,GNG11,HCK,PIK3R2,RHOF,ACTC1,FGR,STAT5A,ITGA2,ITGA5,NFKB2,STAT3,PRKCG,GNG10,BTK,STAT4,TEC,PIK3R3,TLR4,RND3,WAS,PLCG2,IRS1,LYN,PIK3R6,FCER1G,VAV1,STAT2,PIK3CD,JAK3,ACTG1,TNF
Colorectal Cancer Metastasis Signaling	6.27	0.21	3.781	MAP2K4,MMP3,ADCY4,TLR8,MMP13,IL6,MMP24,Tlr12,MYC,VEGFA,RHOG,TLR1,FZD2,WNT9A,RAC1,NFKB2,STAT3,GNG10,PIK3R3,TLR2,RND3,IRS1,PIK3R6,FZD6,PIK3CD,PTGER2,TNF,FZD10,MMP7,PTGER3,PIK3R5,VEGFB,JAK2,MMP25,NFKB1,RHOH,GNG11,MMP8,MMP11,PIK3R2,RHOF,NOS2,EGFR,MMP10,TLR4,WNT3A,TLR6,Tlr13,PTGS2,JAK3,MMP9,WNT5A
Hepatic Fibrosis / Hepatic Stellate Cell Activation	6.27	0.23	NA	IL1A,CCR5,ICAM1,LEP,CTGF,IL1RL1,KLF6,MMP13,VEGFB,IL6,NFKB1,FAS,VEGFA,IL1R2,CXCL3,CCL2,TIMP1,CYP2E1,LBP,SERPINE1,TNFRSF1B,IL1RAP,AGT,TNFRSF11B,EGFR,IL4R,VCAM1,NFKB2,IL1R1,IL18RAP,TLR4,CD40,CCL21,IL10RA,TGFA,IL1B,CD14,PDGFD,TNF,AGTR1,MMP9,CCR7
CD27 Signaling in Lymphocytes	6.19	0.358	0.775	MAP2K6,MAP2K4,MAP3K14,MAP2K7,NFKBIE,MAP3K13,IKBKE,NFKB2,NFKB1,MAP3K12,NFKBID,SIVA1,NFKBIA,MAP2K3,MAP3K8,CYCS,TRAF5,CASP8,NFKBIB
Nicotine Degradation II	6.16	0.333	NA	UGT2B28,CYP4F8,CYP1A1,UGT1A6,UGT2B7,Cyp2c40 (includes others),UGT2B17,FMO2,UGT1A3,UGT2B10,INMT,FMO5,UGT1A4,UGT1A1,ADH7,CYP2E1,CYP51A1,UGT1A7 (includes others),CYP2S1,CYP2C8,Aox3
IL-17 Signaling	6.04	0.294	NA	MAP2K4,MAP2K6,MMP3,PIK3R5,JAK2,IL6,NFKB1,IL17RA,MAPK11,CXCL10,CCL2,TIMP1,PIK3R2,IL17F,NOS2,MAP3K14,CEBPB,CCL11,IL17A,PIK3R3,IRS1,PIK3R6,MAP2K3,PIK3CD,PTGS2
Role of PKR in Interferon Induction and Antiviral Response	5.88	0.39	NA	MAP2K6,NFKBIE,IKBKE,NFKB2,NFKB1,RNASEL,FCGR1A,IRF1,NFKBID,NFKBIA,CYCS,MAP2K3,TRAF5,CASP8,NFKBIB,TNF
Role of Tissue Factor in Cancer	5.7	0.252	NA	CTGF,PIK3R5,RPS6KA3,MMP13,JAK2,MAPK11,FGG,F2,VEGFA,ITGA3,HCK,FGB,PIK3R2,FGR,EGFR,STAT5A,EGR1,RAC1,HBEGF,PLAUR,RPS6KA5,PIK3R3,F10,IRS1,LYN,PIK3R6,IL1B,PIK3CD,CYR61,CSF2,FGA
MSP-RON Signaling Pathway	5.7	0.306	NA	KLK13,F12,PIK3R5,CCR2,JAK2,TLR2,PIK3R3,TLR4,CSF2RB,ITGB2,ITGAM,CCL2,IL12B,IRS1,PIK3R6,PIK3CD,PIK3R2,MST1R,NOS2,TNF,ACTG1,ACTC1
PPARα/RXRα Activation	5.63	0.222	-0.169	MAP2K6,MAP2K4,PPARA,IL1RL1,APOA2,CD36,CPT1B,NFKBIE,ADCY4,ADIPOQ,NOTUM,IL6,JAK2,NFKB1,IL1R2,PLCD3,NFKBIA,FASN,NFKBIB,IL1RAP,MAP3K14,MAP2K7,Cyp2c40 (includes others),Cyp2c70,IKBKE,BCL3,NFKB2,Cyp2c54 (includes others),IL1R1,ACVR1B,IL18RAP,AIP,NFKBID,APOA1,HELZ2,PLCG2,IRS1,IL1B,MAP2K3,CYP2C8
Differential Regulation of Cytokine Production in Macrophages and T Helper Cells by IL-17A and IL-17F	5.56	0.556	NA	CCL4,CCL2,IL12B,IL1B,IL6,IL17F,CSF3,CSF2,TNF,IL17A
Role of Hypercytokinemia/hyperchemokinemia in the Pathogenesis of Influenza	5.55	0.372	NA	CCR1,CCR5,IL1A,IL15,IL36A,IL6,IL17A,IL33,CXCL10,IL36G,CCL4,CCL2,IL12B,IL1RN,IL1B,TNF
Graft-versus-Host Disease Signaling	5.52	0.354	NA	HLA-DOA,IL1A,HLA-A,IL36A,IL6,FAS,IL33,CD28,IL36G,CD80,IL2,IL1RN,FCER1G,CD86,IL1B,HLA-F,TNF
April Mediated Signaling	5.45	0.385	0.258	MAP2K4,MAP3K14,MAP2K7,NFKBIE,IKBKE,NFKB2,NFKB1,MAPK11,TNFRSF17,NFKBID,NFKBIA,TNFSF13,TRAF5,NFKBIB,TRAF1
B Cell Receptor Signaling	5.42	0.216	3.781	MAP2K6,RAP1B,MAP2K4,NFKBIE,PIK3R5,IGHG1,FCGR2B,NFKB1,MAPK11,PTPRC,NFKBIA,RPS6KB2,ATF4,PIK3R2,NFKBIB,MAP3K14,MAP2K7,PTPN6,FCGR2A,EGR1,MAP3K13,RAC1,IKBKE,NFKB2,MALT1,INPP5D,BTK,PIK3R3,MAP3K12,NFKBID,PLCG2,SYK,IRS1,LYN,PIK3R6,VAV1,PIK3CD,PIK3AP1,MAP3K8,MAP2K3,BCL2A1
Role of IL-17F in Allergic Inflammatory Airway Diseases	5.4	0.364	3.051	RPS6KA3,MMP13,RPS6KA5,IL6,NFKB2,NFKB1,IL17RA,CXCL6,CXCL10,CCL4,CCL2,ATF4,IL1B,IL17F,CSF2,IL11
Nicotine Degradation III	5.37	0.333	NA	UGT2B28,CYP4F8,CYP1A1,UGT1A6,UGT2B7,Cyp2c40 (includes others),UGT2B17,UGT1A3,UGT2B10,UGT1A4,UGT1A1,ADH7,CYP2E1,CYP51A1,UGT1A7 (includes others),CYP2S1,CYP2C8,Aox3
Systemic Lupus Erythematosus Signaling	5.32	0.204	NA	CD247,KNG1,IL1A,HLA-A,Rnu6,RNU2-1,PIK3R5,IL6,IGHG1,FCGR2B,FCGR1A,Rnu5g,PTPRC,BDKRB2,CD28,IL36G,RNU12,IL2,EFTUD2,PIK3R2,HLA-F,FCGR3A/FCGR3B,LSM4,SNRNP40,RNU11,PTPN6,FCGR2A,SNRPF,IL36A,INPP5D,PIK3R3,RNU1-4,IL33,CD40,CD80,IL1RN,PLCG2,IRS1,CREM,LYN,FCER1G,PIK3R6,IL1B,CD86,PIK3CD,TNF
Type II Diabetes Mellitus Signaling	5.31	0.242	3.545	MAP2K4,SOCS1,SOCS3,SLC27A2,NFKBIE,CD36,ADIPOQ,PIK3R5,NFKB1,SMPD5,SLC27A5,NFKBIA,ABCC8,PIK3R2,NFKBIB,TNFRSF1B,TNFRSF11B,MAP3K14,MAP2K7,IKBKE,CEBPB,NFKB2,SMPD2,PRKCG,PIK3R3,NFKBID,IRS1,PIK3R6,PIK3CD,SLC27A3,TNF
IL-15 Signaling	5.27	0.289	NA	STAT5A,VCAM1,IL2RG,IL15,PIK3R5,STAT3,NFKB2,JAK2,IL6,NFKB1,MAPK11,IL17A,PIK3R3,SYK,IRS1,PIK3R6,PIK3CD,PIK3R2,CSF2,JAK3,TNF,IL2RB
Fcγ Receptor-mediated Phagocytosis in Macrophages and Monocytes	5.26	0.269	3.8	FCGR1A,HMOX1,EZR,RPS6KB2,HCK,PIK3R2,ACTC1,FCGR3A/FCGR3B,FGR,VASP,PXN,FCGR2A,RAC1,FYB,INPP5D,PRKCG,PIK3R3,TLN2,WAS,SYK,LYN,VAV1,CSF2,ACTG1,LCP2
IL-9 Signaling	5.25	0.356	1.807	STAT5A,SOCS3,IL2RG,PIK3R5,BCL3,NFKB2,STAT3,NFKB1,PIK3R3,IRS1,CISH,PIK3R6,PIK3CD,PIK3R2,JAK3,TNF
Differential Regulation of Cytokine Production in Intestinal Epithelial Cells by IL-17A and IL-17F	5.23	0.478	NA	IL1A,CCL4,CCL2,IL12B,LCN2,IL1B,IL17F,CSF3,CSF2,TNF,IL17A
Lymphotoxin β Receptor Signaling	5.07	0.299	2.183	MAP3K14,VCAM1,RELB,PIK3R5,LTB,IKBKE,NFKB2,NFKB1,PIK3R3,NFKBID,NFKBIA,LTA,IRS1,PIK3R6,PIK3CD,CYCS,PIK3R2,TRAF5,TNFSF14,TRAF1
CD28 Signaling in T Helper Cells	5.02	0.235	2.711	CD247,MAP2K4,HLA-DOA,HLA-A,NFKBIE,PIK3R5,NFKB1,CTLA4,PTPRC,CD28,NFKBIA,IL2,PIK3R2,NFKBIB,PTPN6,RAC1,IKBKE,MALT1,NFKB2,PIK3R3,NFKBID,CD80,WAS,SYK,IRS1,FCER1G,PIK3R6,CD86,PIK3CD,VAV1,LCP2
PKCθ Signaling in T Lymphocytes	4.95	0.233	3.286	CD247,MAP2K4,HLA-DOA,HLA-A,NFKBIE,PIK3R5,NFKB1,CD28,NFKBIA,IL2,PIK3R2,NFKBIB,MAP3K14,MAP3K13,RAC1,IKBKE,MALT1,NFKB2,PIK3R3,NFKBID,MAP3K12,CD80,IRS1,PLCG2,FCER1G,PIK3R6,CD86,MAP3K8,PIK3CD,VAV1,LCP2
Activation of IRF by Cytosolic Pattern Recognition Receptors	4.92	0.302	0.688	MAP2K4,DHX58,NFKBIE,ZBP1,IKBKE,IRF9,IL6,NFKB2,ADAR,NFKB1,ISG15,NFKBID,IRF7,NFKBIA,CD40,LTA,STAT2,NFKBIB,TNF
iCOS-iCOSL Signaling in T Helper Cells	4.77	0.236	2.294	CD247,HLA-DOA,HLA-A,NFKBIE,PIK3R5,NFKB1,PTPRC,CD28,NFKBIA,IL2,PIK3R2,NFKBIB,IL2RB,IL2RG,RAC1,IKBKE,NFKB2,INPP5D,PIK3R3,NFKBID,CD40,CD80,IRS1,FCER1G,PIK3R6,PIK3CD,IL2RA,VAV1,LCP2
LPS-stimulated MAPK Signaling	4.76	0.264	2.985	MAP2K6,MAP2K4,MAP3K14,NFKBIE,RAC1,PIK3R5,IKBKE,NFKB2,NFKB1,MAPK11,PRKCG,PIK3R3,NFKBID,TLR4,NFKBIA,IRS1,PIK3R6,CD14,MAP2K3,PIK3CD,PIK3R2,LBP,NFKBIB
Role of JAK1 and JAK3 in γc Cytokine Signaling	4.65	0.282	NA	SOCS1,STAT5A,SOCS3,IL4R,IL2RG,FES,IL15,PIK3R5,STAT3,JAK2,PIK3R3,IL2,SYK,IRS1,PIK3R6,PIK3CD,IL2RA,PIK3R2,JAK3,IL2RB
Glucocorticoid Receptor Signaling	4.64	0.184	NA	CD247,MAP2K4,BGLAP,IL6,HSPA5,FCGR1A,FGG,TSC22D3,IL1R2,CXCL3,NFKBIB,SERPINE1,TAF9,STAT5A,MAP3K14,SELE,RAC1,TAT,PCK1,STAT3,SMARCD3,PIK3R3,TAF4B,NFKBID,IL1RN,DUSP1,IRS1,PIK3R6,PIK3CD,TNF,ICAM1,NFKBIE,PIK3R5,JAK2,POLR2B,NFKB1,MAPK11,NFKBIA,CCL2,IL2,PIK3R2,NOS2,AGT,MAP2K7,VCAM1,IKBKE,CEBPB,CCL11,CDKN1A,IL1B,PTGS2,CSF2,JAK3
TWEAK Signaling	4.61	0.371	0.277	MAP3K14,NFKBIE,IKBKE,NFKB2,NFKB1,TNFRSF12A,NFKBID,NFKBIA,CYCS,NFKBIB,CASP8,BIRC3,TRAF1
JAK/Stat Signaling	4.6	0.265	1.279	SOCS1,STAT5A,SOCS3,PTPN6,PIK3R5,CEBPB,STAT3,NFKB2,JAK2,IL6,NFKB1,PIK3R3,STAT4,IRS1,CDKN1A,PTPN1,CISH,PIK3R6,PIK3CD,STAT2,PIK3R2,JAK3
Induction of Apoptosis by HIV1	4.55	0.295	1.414	MAP2K4,MAP3K14,MAP2K7,NFKBIE,IKBKE,NFKB2,NFKB1,FAS,NFKBID,NFKBIA,CYCS,CASP8,NFKBIB,TNFRSF1B,BIRC3,TNF,TRAF1,TNFRSF11B
B Cell Activating Factor Signaling	4.44	0.341	1.265	MAP2K4,MAP3K14,MAP2K7,NFKBIE,IKBKE,NFKB2,NFKB1,MAPK11,TNFRSF17,NFKBID,NFKBIA,TRAF5,NFKBIB,TRAF1
G-Protein Coupled Receptor Signaling	4.36	0.183	NA	ADCY4,CHRM2,HRH1,LTB4R,CNR2,HTR7,RGS10,ATF4,ADORA2B,NFKBIB,APEX1,HRH2,PDE2A,NFKB2,STAT3,PDE4B,FPR1,PIK3R3,NFKBID,DUSP1,IRS1,PIK3R6,PIK3CD,PTGER2,AGTR1,AGTR2,HTR4,PTGER3,NFKBIE,DUSP6,TBXA2R,PIK3R5,NFKB1,AVPR1A,HRH3,NFKBIA,CXCR2,PIK3R2,HCAR2,PTGIR,PDE4C,NPY1R,FPR2,RGS16,IKBKE,PRKCG,P2RY13,AVPR2,MAP3K8,ADRA2C
Death Receptor Signaling	4.26	0.247	1.877	MAP2K4,MAP3K14,MAP2K7,NFKBIE,HSPB2,ART1,IKBKE,NFKB2,NFKB1,PARP9,FAS,NFKBID,NFKBIA,HSPB7,CYCS,CASP8,NFKBIB,TNFRSF1B,TNF,ACTG1,ACTC1,BIRC3,PARP14
NF-κB Activation by Viruses	4.26	0.253	3.71	MAP3K14,CCR5,NFKBIE,ITGA2,PIK3R5,ITGA5,IKBKE,NFKB2,NFKB1,ITGAL,TNFRSF14,PRKCG,PIK3R3,NFKBID,ITGB2,ITGA3,NFKBIA,IRS1,PIK3R6,PIK3CD,PIK3R2,NFKBIB
Role of Cytokines in Mediating Communication between Immune Cells	4.13	0.296	NA	IL1A,IL15,IL36A,IL22,IL6,CSF3,IL17A,IL33,IL36G,IL2,IL1RN,IL12B,IL1B,IL17F,CSF2,TNF
Extrinsic Prothrombin Activation Pathway	4.11	0.5	NA	F10,F12,F5,F13A1,FGB,FGA,FGG,F2
Retinoate Biosynthesis I	4.05	0.353	NA	ADH7,DHRS9,RDH10,ALDH1A3,BMP2,ALDH1A2,RDH16,ADH1C,RDH5,AKR1C4,RBP1,AKR1B10
RANK Signaling in Osteoclasts	4.05	0.235	1.789	MAP2K6,MAP2K4,MAP3K14,MAP2K7,TNFSF11,NFKBIE,MAP3K13,PIK3R5,IKBKE,NFKB2,NFKB1,MAPK11,PIK3R3,NFKBID,MAP3K12,NFKBIA,IRS1,PIK3R6,MAP3K8,PIK3CD,PIK3R2,TRAF5,NFKBIB,BIRC3
HGF Signaling	4.02	0.226	2.711	MAP2K4,RAP1B,PIK3R5,IL6,ITGA3,ELF3,ETS2,PIK3R2,MAP3K14,MAP2K7,PXN,MAP3K13,ITGA2,RAC1,ITGA5,STAT3,PRKCG,PIK3R3,MAP3K12,IRS1,PLCG2,CDKN1A,PIK3R6,PIK3CD,MAP3K8,PTGS2
Angiopoietin Signaling	4.02	0.256	-0.832	STAT5A,GRB14,ANGPT1,DOK2,NFKBIE,PIK3R5,IKBKE,NFKB2,NOS3,NFKB1,PIK3R3,NFKBID,TNIP1,NFKBIA,IRS1,GRB7,PIK3R6,PIK3CD,PIK3R2,NFKBIB
ILK Signaling	3.99	0.194	2.263	MAP2K6,MAP2K4,FLNB,BMP2,PPP2R5B,Actn3,PIK3R5,VEGFB,HIF1A,ITGB8,NFKB1,RHOH,MYC,VEGFA,RHOG,PPM1J,ATF4,PIK3R2,RHOF,NOS2,ACTC1,PXN,LIMS2,SNAI1,RPS6KA5,NFKB2,PIK3R3,ITGB2,RND3,IRS1,PPP2R2B,PIK3R6,PIK3CD,PTGS2,ITGB6,ACTG1,TNF,MMP9
Role of JAK family kinases in IL-6-type Cytokine Signaling	3.98	0.4	NA	MAP2K4,SOCS1,STAT5A,SOCS3,OSM,OSMR,IL6,JAK2,STAT3,MAPK11
TNFR1 Signaling	3.98	0.3	3.207	MAP4K2,MAP2K4,MAP3K14,NFKBIE,TNFAIP3,IKBKE,NFKB2,NFKB1,NFKBID,NFKBIA,CYCS,CASP8,NFKBIB,BIRC3,TNF
Role of IL-17A in Psoriasis	3.91	0.538	NA	CXCL3,S100A9,CCL20,S100A8,IL17RA,CXCL6,IL17A
Inflammasome pathway	3.91	0.429	3	TLR4,NOD2,NLRP3,NLRP1,MYD88,IL1B,NFKB2,CASP8,NFKB1
PI3K Signaling in B Lymphocytes	3.89	0.215	3.657	NFKBIE,NOTUM,NFKB1,FCGR2B,PTPRC,PLCD3,NFKBIA,ATF4,PIK3R2,NFKBIB,IL4R,ATF3,RAC1,IKBKE,MALT1,NFKB2,INPP5D,BTK,TLR4,NFKBID,CD40,SYK,IRS1,PLCG2,LYN,PIK3AP1,PIK3CD,VAV1
Superpathway of Melatonin Degradation	3.86	0.265	NA	UGT2B28,CYP4F8,CYP1A1,UGT1A6,UGT2B7,Cyp2c40 (includes others),UGT2B17,UGT1A3,UGT2B10,UGT1A4,Sult1d1,UGT1A1,SMOX,CYP2E1,CYP51A1,UGT1A7 (includes others),CYP2S1,CYP2C8
Acute Myeloid Leukemia Signaling	3.8	0.237	0.894	MAP2K6,MAP2K4,CSF3R,STAT5A,MAP2K7,PIK3R5,STAT3,NFKB2,NFKB1,SPI1,MYC,PIK3R3,CSF2RB,PIM1,CSF2RA,RARA,IRS1,RPS6KB2,PIK3R6,MAP2K3,PIK3CD,PIK3R2
Melatonin Degradation I	3.79	0.27	NA	UGT2B28,CYP4F8,CYP1A1,UGT1A6,UGT2B7,Cyp2c40 (includes others),UGT2B17,UGT1A3,UGT2B10,UGT1A4,Sult1d1,UGT1A1,CYP2E1,CYP51A1,UGT1A7 (includes others),CYP2S1,CYP2C8
Paxillin Signaling	3.73	0.221	1.414	MAP2K4,PIK3R5,Actn3,ITGB8,MAPK11,PTPN12,ITGA3,ITGA11,PIK3R2,ACTC1,PXN,ITGA2,RAC1,ITGA5,ITGAL,PIK3R3,ITGB2,TLN2,ITGAM,IRS1,PIK3R6,PIK3CD,ITGB6,ACTG1,ITGAX
Superpathway of Citrulline Metabolism	3.65	0.5	NA	LOC102724788/PRODH,ASS1,ARG2,NOS3,NOS2,CPS1,ARG1
Complement System	3.64	0.324	1.667	C1R,C4A/C4B,CFD,ITGB2,MASP2,C5AR1,ITGAM,MBL2,C1S,CFI,CFB,ITGAX
4-1BB Signaling in T Lymphocytes	3.64	0.344	2.646	MAP2K4,NFKBID,MAP3K14,NFKBIA,NFKBIE,IKBKE,NFKB2,NFKBIB,NFKB1,MAPK11,TRAF1
NRF2-mediated Oxidative Stress Response	3.47	0.187	1.414	MAP2K6,MAP2K4,ABCC2,GSTA5,PIK3R5,GSTT2/GSTT2B,HMOX1,SOD2,Gstm3,GSTM4,ATF4,FOSL1,JUND,PIK3R2,ACTC1,CBR1,MAP2K7,NQO1,JUNB,SOD1,MAFF,TXNRD1,PRKCG,BACH1,PIK3R3,FTL,MGST2,STIP1,IRS1,PIK3R6,PIK3CD,MAP2K3,ENC1,ACTG1,GSTP1,EPHX1
mTOR Signaling	3.43	0.184	1.964	RPS23,PPP2R5B,PIK3R5,RPS6KA3,VEGFB,HIF1A,RHOH,VEGFA,RPS7,HMOX1,RHOG,RPS20,RPS13,PPM1J,RPS6KB2,PIK3R2,RHOF,RPS12,RPS3,RPS24,RPS8,RAC1,EIF3J,RPS6KA5,RPS21,PRKCG,FAU,RPS6,PIK3R3,EIF3F,RPS16,RND3,IRS1,PPP2R2B,PIK3R6,RPS27A,PIK3CD
HIF1α Signaling	3.42	0.212	NA	MMP7,MMP3,MAPK6,PIK3R5,MMP10,MMP13,VEGFB,HIF1A,MMP25,NOS3,MAPK11,MMP24,VEGFA,PIK3R3,SLC2A8,MMP8,IRS1,PIK3R6,PIK3CD,MMP11,PIK3R2,LDHA,NOS2,APEX1,MMP9
Reelin Signaling in Neurons	3.42	0.228	NA	MAP2K4,MAP2K7,ITGA2,PIK3R5,ITGA5,MAPK8IP1,ITGAL,PIK3R3,APBB1,ITGB2,ITGA3,MAPT,IRS1,CNR2,LYN,HCK,PIK3R6,PIK3CD,LRP8,PIK3R2,FGR
IL-1 Signaling	3.42	0.228	3.441	MAP2K6,MAP2K4,MAP3K14,IL1A,MAP2K7,MYD88,ADCY4,NFKBIE,IKBKE,IL1R1,IRAK3,NFKB2,NFKB1,MAPK11,GNG10,NFKBID,GNG11,NFKBIA,MAP2K3,NFKBIB,IL1RAP
Inhibition of Matrix Metalloproteases	3.41	0.308	NA	TIMP4,MMP7,MMP3,TIMP1,MMP8,MMP13,MMP10,MMP11,MMP25,TFPI2,MMP24,MMP9
Neuroprotective Role of THOP1 in Alzheimer's Disease	3.37	0.21	0.243	GZMA,KNG1,CFD,PRSS57,TMPRSS2,HLA-A,PRSS22,PRSS12,NTS,TAC1,HTRA3,SERPINA3,IDE,Gzmb,HPN,C1R,PLG,PRSS36,PRSS8,MAPT,TPSG1,HLA-F,MMP9,PRSS27,AGT
Erythropoietin Signaling	3.31	0.235	NA	SOCS1,STAT5A,SOCS3,PTPN6,NFKBIE,PIK3R5,JAK2,NFKB2,NFKB1,PRKCG,PIK3R3,NFKBID,NFKBIA,IRS1,PLCG2,PIK3R6,PIK3CD,PIK3R2,NFKBIB
NGF Signaling	3.31	0.208	2.6	MAP2K4,RAP1B,RPS6KA3,PIK3R5,NFKB1,SMPD5,RHOG,NTRK1,RPS6KB2,ATF4,PIK3R2,MAP3K14,MAP3K13,RAC1,IKBKE,RPS6KA5,NFKB2,SMPD2,PIK3R3,MAP3K12,IRS1,PLCG2,PIK3R6,MAP3K8,PIK3CD
IL-8 Signaling	3.3	0.183	3.889	MAP2K4,ICAM1,PIK3R5,VEGFB,NFKB1,RHOH,VEGFA,HMOX1,RHOG,GNG11,CXCR2,CYBB,PIK3R2,RHOF,NFKBIB,VASP,EGFR,VCAM1,ANGPT1,RAC1,HBEGF,IKBKE,IRAK3,PRKCG,GNG10,PIK3R3,ITGB2,ITGAM,RND3,IRS1,NCF2,PIK3R6,PIK3CD,PTGS2,MMP9,ITGAX
IL-17A Signaling in Gastric Cells	3.24	0.36	NA	MAP2K4,CXCL10,CCL20,IL17RA,NFKB1,MAPK11,TNF,IL17A,EGFR
Antioxidant Action of Vitamin C	3.23	0.213	-3.441	MAP2K4,STAT5A,NFKBIE,NOTUM,IKBKE,NFKB2,JAK2,NFKB1,MAPK11,GLRX,TXNRD1,PLCD3,CSF2RB,HMOX1,NFKBID,SLC2A8,NFKBIA,CSF2RA,PLCG2,NFKBIB,CSF2,TXNRD2,TNF
Glioma Invasiveness Signaling	3.21	0.243	2.668	VTN,PIK3R5,PLAUR,RHOH,PIK3R3,PLG,TIMP4,RHOG,RND3,TIMP1,IRS1,PIK3R6,CD44,PIK3CD,PIK3R2,RHOF,MMP9
Regulation of eIF4 and p70S6K Signaling	3.17	0.191	0.832	RPS23,PPP2R5B,PIK3R5,MAPK11,RPS7,ITGA3,EIF4EBP3,RPS20,RPS13,PPM1J,PIK3R2,RPS12,RPS3,RPS24,RPS8,ITGA2,ITGA5,EIF3J,RPS21,FAU,RPS6,PIK3R3,EIF3F,RPS16,IRS1,PPP2R2B,PIK3R6,RPS27A,PIK3CD,EIF1AX
Interferon Signaling	3.14	0.306	1.897	IFITM3,SOCS1,IFIT3,IFIT1,OAS1,PTPN2,STAT2,IRF9,JAK2,IRF1,ISG15
Caveolar-mediated Endocytosis Signaling	3.13	0.239	NA	FLNB,HLA-A,ITGA2,ITGA5,ITGB8,ITGAL,ITGB2,ALB,ITGA3,ITGAM,ITGA11,PTPN1,ITGB6,ACTG1,ACTC1,EGFR,ITGAX
Pancreatic Adenocarcinoma Signaling	3.04	0.203	3.411	MAP2K4,RAC1,PIK3R5,VEGFB,HBEGF,STAT3,NFKB2,JAK2,NFKB1,PIK3R3,VEGFA,HMOX1,CYP2E1,IRS1,CDKN1A,TGFA,PIK3R6,PIK3CD,PTGS2,PIK3R2,JAK3,E2F2,MMP9,EGFR
PI3K/AKT Signaling	3.04	0.2	3	NFKBIE,PPP2R5B,ITGA2,ITGA5,IKBKE,NFKB2,JAK2,NFKB1,NOS3,MAPK8IP1,INPP5D,PIK3R3,NFKBID,ITGA3,NFKBIA,PPM1J,PPP2R2B,CDKN1A,RPS6KB2,PIK3CD,MAP3K8,PTGS2,PIK3R2,JAK3,NFKBIB
Regulation of the Epithelial-Mesenchymal Transition Pathway	3.02	0.18	NA	MAP2K6,MAP2K4,FZD10,ID2,PIK3R5,HIF1A,JAK2,NFKB1,PARD6A,FGF23,PIK3R2,FZD2,EGFR,MAP2K7,TWIST2,WNT9A,EGR1,SNAI1,NFKB2,STAT3,PIK3R3,DVL2,WNT3A,IRS1,PIK3R6,FZD6,APH1B,PIK3CD,MAP2K3,JAK3,PDGFD,CLDN3,MMP9,WNT5A
MIF Regulation of Innate Immunity	2.98	0.279	2.887	MAP2K4,NFKBID,TLR4,MIF,NFKBIA,NFKBIE,CD14,PTGS2,NFKB2,NFKBIB,NOS2,NFKB1
Mouse Embryonic Stem Cell Pluripotency	2.96	0.208	0	FZD10,ID2,BMP4,LIF,SMAD9,PIK3R5,JAK2,STAT3,FOXD3,MAPK11,PIK3R3,MYC,DVL2,WNT3A,IRS1,FZD6,PIK3R6,PIK3CD,PIK3R2,JAK3,FZD2,ID4
Ceramide Signaling	2.94	0.215	1.886	MAP2K4,PPP2R5B,PIK3R5,NFKB2,NFKB1,SMPD2,PIK3R3,SMPD5,CTSD,PPM1J,IRS1,PPP2R2B,PIK3R6,SPHK1,PIK3CD,CYCS,PIK3R2,TNFRSF1B,TNF,TNFRSF11B
Regulation of IL-2 Expression in Activated and Anergic T Lymphocytes	2.94	0.225	NA	CD247,MAP2K4,MAP2K7,NFKBIE,RAC1,TOB1,IKBKE,MALT1,NFKB2,NFKB1,NFKBID,CD28,NFKBIA,CD80,IL2,PLCG2,VAV1,NFKBIB
ERK/MAPK Signaling	2.92	0.176	1.183	RAP1B,DUSP6,HSPB2,PPP2R5B,PIK3R5,DUSP2,MYC,ITGA3,ELF3,ETS2,PPM1J,ATF4,PIK3R2,PPP1CA,HIST2H3C,PXN,HIST1H3C,ITGA2,RAC1,ITGA5,MAPKAPK5,RPS6KA5,STAT3,PRKCG,PIK3R3,PPP1R3D,TLN2,H3F3A/H3F3B,DUSP1,PLCG2,IRS1,PPP2R2B,PIK3R6,PIK3CD,HSPB7
Neuregulin Signaling	2.85	0.216	1.5	STAT5A,NRG2,ITGA2,ITGA5,HBEGF,PRKCG,AREG,MYC,RPS6,PIK3R3,ITGA3,PLCG2,GRB7,TGFA,RPS6KB2,ERRFI1,PIK3R2,EREG,EGFR
Urea Cycle	2.84	0.667	NA	ASS1,ARG2,CPS1,ARG1
Apoptosis Signaling	2.72	0.211	0.471	MAP2K4,ENDOG,MAP3K14,MAP2K7,NFKBIE,IKBKE,NFKB2,NFKB1,FAS,NFKBID,NFKBIA,PLCG2,CYCS,CASP8,NFKBIB,TNFRSF1B,BCL2A1,TNF,BIRC3
Role of JAK1, JAK2 and TYK2 in Interferon Signaling	2.68	0.333	-1	SOCS1,PTPN6,PTPN2,STAT2,JAK2,STAT3,NFKB2,NFKB1
MIF-mediated Glucocorticoid Regulation	2.65	0.286	2.333	NFKBID,TLR4,MIF,NFKBIA,NFKBIE,CD14,PTGS2,NFKB2,NFKBIB,NFKB1
VDR/RXR Activation	2.65	0.218	1.897	SERPINB1,BGLAP,TNFSF11,SPP1,IL1RL1,PPARD,CEBPB,PRKCG,CXCL10,CASR,IL2,CDKN1A,MXD1,HOXA10,CD14,VDR,CSF2
Aryl Hydrocarbon Receptor Signaling	2.65	0.186	1.508	IL1A,HSPB2,GSTA5,IL6,NFKB1,FAS,TGM2,MYC,CTSD,GSTT2/GSTT2B,ALDH1A3,Gstm3,RARA,GSTM4,CYP1A1,RBL2,NQO1,NFKB2,AIP,MGST2,CDKN1A,ALDH1A2,IL1B,HSPB7,TNF,GSTP1
Fc Epsilon RI Signaling	2.64	0.193	2.4	MAP2K6,MAP2K4,MAP2K7,RAC1,PIK3R5,MAPK11,INPP5D,PRKCG,PIK3R3,BTK,IRS1,PLCG2,SYK,LYN,PIK3R6,FCER1G,MAP2K3,PIK3CD,VAV1,PIK3R2,CSF2,TNF,LCP2
Small Cell Lung Cancer Signaling	2.63	0.212	NA	NFKBIE,PIK3R5,IKBKE,NFKB2,NFKB1,PIK3R3,MYC,NFKBID,NFKBIA,IRS1,PIK3R6,PIK3CD,CYCS,PTGS2,PIK3R2,TRAF5,NFKBIB,TRAF1
FcγRIIB Signaling in B Lymphocytes	2.62	0.245	1.732	MAP2K4,PIK3R5,FCGR2B,INPP5D,PIK3R3,BTK,IRS1,PLCG2,SYK,LYN,PIK3R6,PIK3CD,PIK3R2
CTLA4 Signaling in Cytotoxic T Lymphocytes	2.6	0.202	NA	CD247,PTPN6,HLA-A,PPP2R5B,PIK3R5,JAK2,CTLA4,PIK3R3,CD28,CD80,PPM1J,IRS1,SYK,PPP2R2B,PIK3R6,FCER1G,CD86,PIK3CD,PIK3R2,LCP2
UVA-Induced MAPK Signaling	2.59	0.198	1.964	MAP2K4,ART1,NOTUM,RPS6KA3,PIK3R5,RPS6KA5,MAPK11,SMPD2,PARP9,PIK3R3,SMPD5,PLCD3,PLCG2,IRS1,RPS6KB2,PIK3R6,PIK3CD,CYCS,PIK3R2,PARP14,EGFR
UVB-Induced MAPK Signaling	2.59	0.227	NA	MAP2K4,HIST1H3C,RPS6KA3,PIK3R5,RPS6KA5,MAPK11,PRKCG,PIK3R3,H3F3A/H3F3B,IRS1,PIK3R6,PIK3CD,PIK3R2,EGFR,HIST2H3C
Role of NFAT in Regulation of the Immune Response	2.56	0.172	3.138	CD247,HLA-DOA,HLA-A,NFKBIE,PIK3R5,FCGR2B,NFKB1,FCGR1A,CD28,NFKBIA,GNG11,PIK3R2,NFKBIB,FCGR3A/FCGR3B,FCGR2A,IKBKE,NFKB2,GNG10,PIK3R3,BTK,NFKBID,RCAN1,CD80,SYK,IRS1,PLCG2,LYN,FCER1G,PIK3R6,CD86,PIK3CD,LCP2
GM-CSF Signaling	2.55	0.219	2.324	PIK3R5,JAK2,STAT3,PIK3R3,CSF2RB,PIM1,CSF2RA,IRS1,CISH,LYN,HCK,PIK3R6,PIK3CD,PIK3R2,BCL2A1,CSF2
Intrinsic Prothrombin Activation Pathway	2.54	0.262	2.53	KNG1,F10,KLK13,F12,F9,F5,F13A1,FGB,FGA,FGG,F2
PEDF Signaling	2.51	0.207	2.138	NFKBIE,RAC1,PIK3R5,IKBKE,NFKB2,NFKB1,MAPK11,FAS,PIK3R3,NFKBID,NFKBIA,SOD2,IRS1,PIK3R6,PIK3CD,PIK3R2,CASP8,NFKBIB
Renin-Angiotensin Signaling	2.49	0.189	2.837	MAP2K4,PTPN6,ADCY4,RAC1,PIK3R5,STAT3,JAK2,NFKB2,NFKB1,MAPK11,PRKCG,PIK3R3,CCL2,IRS1,PLCG2,PIK3R6,PIK3CD,PIK3R2,PTGER2,TNF,AGTR1,AGTR2,AGT
STAT3 Pathway	2.49	0.216	0.5	MAP2K4,SOCS3,SOCS1,PTPN6,PTPN2,RAC1,JAK2,STAT3,MAPK11,MYC,MAP3K12,PIM1,NTRK1,CISH,CDKN1A,EGFR
Germ Cell-Sertoli Cell Junction Signaling	2.49	0.173	NA	MAP2K6,MAP2K4,Actn3,PIK3R5,RHOH,ITGA3,RHOG,TUBA8,TUBA1C,PIK3R2,RHOF,ACTC1,MAP3K14,MAP2K7,PXN,MAP3K13,ITGA2,RAC1,LAMC3,PIK3R3,MAP3K12,RND3,IRS1,PIK3R6,PIK3CD,MAP3K8,MAP2K3,ACTG1,TNF,CTNND1
Pyrimidine Ribonucleotides Interconversion	2.45	0.256	NA	NME3,ENTPD4,CMPK2,NME5,ENTPD2,NME2,ENTPD3,PCK1,CTPS1,RECQL,ENTPD7
Virus Entry via Endocytic Pathways	2.44	0.196	NA	FLNB,HLA-A,ITGA2,RAC1,PIK3R5,ITGA5,ITGB8,ITGAL,PRKCG,PIK3R3,ITGB2,ITGA3,IRS1,PLCG2,PIK3R6,PIK3CD,PIK3R2,ITGB6,ACTG1,ACTC1
T Cell Receptor Signaling	2.44	0.193	NA	CD247,MAP2K4,RAC1,PIK3R5,IKBKE,MALT1,NFKB2,NFKB1,CTLA4,PTPRC,TEC,PIK3R3,BTK,CD28,NFKBIA,IRS1,PIK3R6,PIK3CD,VAV1,PIK3R2,LCP2
Serotonin Degradation	2.43	0.213	NA	UGT2B28,UGT1A6,UGT2B7,UGT2B17,ADH1C,UGT1A3,UGT2B10,UGT1A4,Sult1d1,UGT1A1,ADH7,DHRS9,ALDH1A3,SMOX,ALDH1A2,UGT1A7 (includes others)
RAR Activation	2.41	0.168	NA	MAP2K4,RDH10,BMP2,ADCY4,ADH1C,JAK2,NFKB1,MAPK11,RBP1,VEGFA,TNIP1,ALDH1A3,RARA,RDH16,PIK3R2,STAT5A,Aldh1a7,SMAD9,RELB,RAC1,NFKB2,SMARCD3,PRKCG,PIK3R3,CSF2RB,ADH7,DHRS9,DUSP1,ALDH1A2,PIK3CD,RDH5,REL
IL-4 Signaling	2.4	0.202	NA	SOCS1,PTPN6,IL4R,HLA-DOA,IL2RG,IL13RA1,HLA-A,PIK3R5,HMGA1,JAK2,INPP5D,PIK3R3,IRS1,RPS6KB2,PIK3R6,PIK3CD,PIK3R2,JAK3
p70S6K Signaling	2.37	0.182	1.225	IL4R,IL2RG,PPP2R5B,NOTUM,PIK3R5,F2,PRKCG,RPS6,PIK3R3,BTK,PLCD3,MAPT,PPM1J,SYK,IRS1,PLCG2,PPP2R2B,LYN,PIK3R6,PIK3CD,PIK3R2,AGTR1,AGT,EGFR
Clathrin-mediated Endocytosis Signaling	2.36	0.166	NA	APOB,APOA2,PIK3R5,VEGFB,SH3GL2,ITGB8,F2,VEGFA,PON1,LYZ,UBA52,FGF23,SERPINA1,S100A8,PIK3R2,ACTC1,RAC1,ITGA5,UBD,PIK3R3,ITGB2,ALB,APOA1,LDLR,IRS1,PIK3R6,RPS27A,PIK3CD,PDGFD,ITGB6,ACTG1,MYO1E,CLU
Growth Hormone Signaling	2.35	0.205	1.213	SOCS1,STAT5A,SOCS3,PTPN6,RPS6KA3,PIK3R5,RPS6KA5,JAK2,STAT3,PRKCG,PIK3R3,IRS1,PLCG2,RPS6KB2,PIK3R6,PIK3CD,PIK3R2
IL-2 Signaling	2.29	0.219	1.604	SOCS1,STAT5A,IL2RG,PIK3R5,PIK3R3,IL2,IRS1,SYK,PIK3R6,IL2RA,PIK3CD,PIK3R2,JAK3,IL2RB
TR/RXR Activation	2.29	0.194	NA	PIK3R5,APOA5,THRA,BCL3,PCK1,HIF1A,NCOA4,PIK3R3,ENO1,F10,HP,SLC16A3,LDLR,FASN,IRS1,PIK3R6,PIK3CD,PIK3R2,FGA
Pyrimidine Ribonucleotides De Novo Biosynthesis	2.29	0.244	NA	NME3,ENTPD4,CMPK2,NME5,ENTPD2,NME2,ENTPD3,PCK1,CTPS1,RECQL,ENTPD7
Airway Pathology in Chronic Obstructive Pulmonary Disease	2.25	0.5	NA	CXCL3,MMP8,TNF,MMP9
Superoxide Radicals Degradation	2.25	0.5	NA	SOD2,NQO1,SOD1,GPX7
IL-15 Production	2.22	0.286	NA	IL15,IL6,MST1R,JAK2,NFKB2,JAK3,NFKB1,IRF1
Oncostatin M Signaling	2.2	0.265	3	STAT5A,MMP3,MMP13,OSM,OSMR,JAK2,STAT3,JAK3,CHI3L1
Inhibition of Angiogenesis by TSP1	2.2	0.265	1.89	MAP2K4,VEGFA,GUCY1A3,THBS1,CD36,NOS3,MAPK11,GUCY1B3,MMP9
Natural Killer Cell Signaling	2.17	0.18	NA	CD247,PTPN6,TYROBP,FCGR2A,RAC1,PIK3R5,SH3BP2,CD300A,INPP5D,PRKCG,PIK3R3,IRS1,PLCG2,SYK,CD244,PIK3R6,FCER1G,VAV1,PIK3CD,PIK3R2,FCGR3A/FCGR3B,LCP2
Cholecystokinin/Gastrin-mediated Signaling	2.15	0.188	3.9	MAP2K6,MAP2K4,PXN,IL1A,IL36A,RHOH,PRKCG,IL33,IL36G,RHOG,RND3,IL1RN,CREM,IL1B,MAP2K3,PTGS2,RHOF,TNF,EGFR
Autoimmune Thyroid Disease Signaling	2.14	0.234	NA	CD28,HLA-DOA,CD40,CD80,HLA-A,IL2,FCER1G,CD86,IGHG1,HLA-F,FAS
Hematopoiesis from Pluripotent Stem Cells	2.14	0.234	NA	CD247,IL1A,LIF,IL12B,IL2,FCER1G,IL6,IGHG1,CSF3,CSF2,IL11
Thyroid Hormone Metabolism II (via Conjugation and/or Degradation)	2.12	0.244	NA	UGT2B28,UGT1A6,UGT2B17,UGT2B7,UGT1A3,UGT2B10,Sult1d1,UGT1A4,UGT1A1,UGT1A7 (includes others)
Gαq Signaling	2.1	0.168	2.132	NFKBIE,PIK3R5,NFKB1,RHOH,AVPR1A,HRH1,HMOX1,NFKBIA,GNG11,RHOG,PIK3R2,RHOF,NFKBIB,RGS16,IKBKE,NFKB2,PRKCG,GNG10,PIK3R3,BTK,NFKBID,RND3,IRS1,PLCG2,PIK3R6,PIK3CD,AGTR1
Bladder Cancer Signaling	2.09	0.193	NA	MMP7,MMP3,VEGFB,MMP10,MMP13,RPS6KA5,MMP25,MMP24,VEGFA,MYC,THBS1,MMP8,CDKN1A,FGF23,MMP11,MMP9,EGFR
Relaxin Signaling	2.08	0.169	0.655	RAP1B,PDE2A,PDE4C,GUCY1A3,ADCY4,NFKBIE,PIK3R5,NFKB2,PDE4B,NFKB1,NOS3,GNG10,VEGFA,PIK3R3,NFKBID,GNG11,NFKBIA,IRS1,PIK3R6,PIK3CD,PIK3R2,NOS2,NFKBIB,APEX1,MMP9,GUCY1B3
Tumoricidal Function of Hepatic Natural Killer Cells	2.05	0.292	1	ENDOG,SERPINB9,ICAM1,CYCS,CASP8,ITGAL,FAS
Sphingosine-1-phosphate Signaling	2.05	0.176	0.655	ADCY4,ACER2,RAC1,NOTUM,PIK3R5,CASP4,RHOH,SMPD2,PIK3R3,SMPD5,PLCD3,RHOG,RND3,PLCG2,IRS1,PIK3R6,SPHK1,PIK3CD,PIK3R2,CASP8,RHOF,PDGFD
Pathogenesis of Multiple Sclerosis	2.03	0.444	NA	CXCL10,CCR1,CCR5,CCL4
Citrulline-Nitric Oxide Cycle	2.03	0.6	NA	ASS1,NOS3,NOS2
Telomerase Signaling	2.02	0.18	1.698	IL2RG,PPP2R5B,PIK3R5,MYC,PIK3R3,ELF3,IL2,ETS2,HDAC11,PPM1J,IRS1,PPP2R2B,CDKN1A,PIK3R6,TINF2,PIK3CD,IL2RA,PIK3R2,EGFR,IL2RB
Agrin Interactions at Neuromuscular Junction	2	0.203	2.496	MAP2K4,ITGB2,GABPB1,CHRNA1,PXN,ITGA3,NRG2,ITGA2,RAC1,ITGA5,ACTG1,ACTC1,ITGAL,EGFR
Prolactin Signaling	1.99	0.193	1.807	SOCS1,STAT5A,SOCS3,PIK3R5,CEBPB,JAK2,STAT3,IRF1,PRKCG,PIK3R3,MYC,IRS1,PLCG2,PIK3R6,PIK3CD,PIK3R2
Adipogenesis pathway	1.99	0.172	NA	FZD10,SAP18,LEP,BMP4,PLIN1,SMAD9,TXNIP,BMP2,XBP1,CEBPD,CEBPB,HIF1A,RBP1,NR1D2,EGR2,RUNX1T1,DLK1,HDAC11,AGPAT2,FZD6,TNF,FZD2,WNT5A
Spermine Biosynthesis	1.97	1	NA	SMS,AMD1
L-DOPA Degradation	1.97	1	NA	COMT,LRTOMT
Spermidine Biosynthesis I	1.97	1	NA	SRM,AMD1
Cardiolipin Biosynthesis II	1.97	1	NA	PTPMT1,PGS1
ErbB Signaling	1.95	0.184	NA	MAP2K6,MAP2K4,NRG2,PIK3R5,HBEGF,MAPK11,PRKCG,AREG,PIK3R3,IRS1,PLCG2,TGFA,PIK3R6,MAP2K3,PIK3CD,PIK3R2,EREG,EGFR
Bupropion Degradation	1.95	0.28	NA	CYP1A1,CYP4F8,Cyp2c40 (includes others),CYP2E1,CYP51A1,CYP2S1,CYP2C8
Glutathione-mediated Detoxification	1.94	0.258	NA	Gstt3,GSTT2/GSTT2B,MGST2,Gstm3,GSTA5,GSTM4,ANPEP,GSTP1
Role of RIG1-like Receptors in Antiviral Innate Immunity	1.9	0.227	1.633	DHX58,NFKBID,IRF7,NFKBIA,NFKBIE,IKBKE,NFKB2,CASP8,NFKBIB,NFKB1
Role of NANOG in Mammalian Embryonic Stem Cell Pluripotency	1.87	0.172	2.111	FZD10,BMP4,LIF,SMAD9,WNT9A,BMP2,PIK3R5,STAT3,JAK2,FOXD3,BMP5,PIK3R3,WNT3A,IRS1,FZD6,PIK3R6,PIK3CD,PIK3R2,JAK3,FZD2,WNT5A
cAMP-mediated signaling	1.86	0.152	1.915	HTR4,PTGER3,DUSP6,ADCY4,TBXA2R,HRH3,AKAP2,CHRM2,LTB4R,CXCR2,CNR2,RGS10,HTR7,ATF4,ADORA2B,APEX1,HCAR2,HRH2,PDE2A,PTGIR,PDE4C,NPY1R,FPR2,STAT3,PDE4B,FPR1,P2RY13,AVPR2,DUSP1,CREM,ADRA2C,PTGER2,AGTR2,AGTR1
Role of PI3K/AKT Signaling in the Pathogenesis of Influenza	1.84	0.19	0	CCR5,NFKBIE,PIK3R5,NFKB2,NFKB1,PIK3R3,NFKBID,NFKBIA,IRS1,PIK3R6,PIK3CD,PIK3R2,NFKBIB,PLAC8,Ifnz (includes others)
PXR/RXR Activation	1.84	0.2	NA	PPARA,SCD,Aldh1a7,ABCC2,NR1I3,ABCB11,IL6,HNF4A,TNF,UGT1A1,UGT1A7 (includes others),SLCO1B3,CYP2C8
Chondroitin Sulfate Degradation (Metazoa)	1.84	0.333	NA	HYAL3,Chil3/Chil4,HYAL1,HEXB,CEMIP
fMLP Signaling in Neutrophils	1.84	0.171	0.943	NFKBIE,RAC1,FPR2,PIK3R5,NFKB2,NFKB1,PRKCG,GNG10,FPR1,PIK3R3,NFKBID,GNG11,NFKBIA,WAS,IRS1,NCF2,CYBB,PIK3R6,PIK3CD,PIK3R2,NFKBIB
Estrogen Biosynthesis	1.8	0.231	NA	CYP1A1,CYP4F8,Cyp2c40 (includes others),CYP2E1,HSD17B7,AKR1C4,CYP51A1,CYP2S1,CYP2C8
Sertoli Cell-Sertoli Cell Junction Signaling	1.79	0.157	NA	MAP2K4,Actn3,CLDN7,NOS3,MAPK11,ITGA3,TUBA8,TUBA1C,NOS2,ACTC1,GUCY1B3,CLDN10,MAP3K14,MAP2K7,GUCY1A3,MAP3K13,ITGA2,RAC1,ITGA5,MAP3K12,CLDN5,CLDN8,WAS,MAP3K8,MAP2K3,ACTG1,TNF,CLDN3
Superpathway of Inositol Phosphate Compounds	1.78	0.15	NA	SOCS3,PTPN2,PPFIBP2,PPP2R5B,PIK3R5,PTPN12,DUSP2,PTPRC,CD28,PLCD3,DUSP5,PTPRJ,PDCD1,PTPN1,PIK3R2,IP6K2,PPP1CA,EGFR,DUSP28,PLPP7,PTPN6,PP2D1,PPP4R1,ITPKA,INPP5D,PIK3R3,CD80,DUSP1,PLCG2,IRS1,PIK3R6,CD86,VAV1,PIK3AP1,PIK3CD
Acetone Degradation I (to Methylglyoxal)	1.76	0.259	NA	CYP1A1,CYP4F8,Cyp2c40 (includes others),CYP2E1,CYP51A1,CYP2S1,CYP2C8
UDP-N-acetyl-D-glucosamine Biosynthesis II	1.76	0.5	NA	GFPT1,UAP1,GFPT2
Macropinocytosis Signaling	1.74	0.185	1.897	RAC1,PIK3R5,ITGA5,ITGB8,PRKCG,PIK3R3,ITGB2,IRS1,PLCG2,PIK3R6,CD14,PIK3CD,PIK3R2,PDGFD,ITGB6
p53 Signaling	1.72	0.171	0	TP53INP1,GADD45B,JMY,GADD45G,PIK3R5,HIF1A,FAS,PIK3R3,PCNA,THBS1,IRS1,COQ8A,CDKN1A,PIK3R6,PIK3CD,GNL3,PIK3R2,SERPINB5,DRAM1
Dermatan Sulfate Degradation (Metazoa)	1.71	0.312	NA	HYAL3,Chil3/Chil4,HYAL1,HEXB,CEMIP
Role of JAK2 in Hormone-like Cytokine Signaling	1.7	0.235	NA	SOCS1,STAT5A,SOCS3,PTPN6,IRS1,PTPN1,JAK2,STAT3
UDP-N-acetyl-D-galactosamine Biosynthesis II	1.68	0.364	NA	HK2,GALE,HK3,UAP1
Gαi Signaling	1.67	0.167	0.229	PTGER3,NPY1R,ADCY4,TBXA2R,FPR2,STAT3,HRH3,GNG10,FPR1,P2RY13,CHRM2,LTB4R,GNG11,CXCR2,CNR2,RGS10,ADRA2C,HCAR2,AGTR1,AGTR2
3-phosphoinositide Biosynthesis	1.65	0.151	NA	SOCS3,PTPN2,PPFIBP2,PPP2R5B,PIK3R5,PTPN12,DUSP2,PTPRC,CD28,DUSP5,PTPRJ,PDCD1,PTPN1,PIK3R2,PPP1CA,EGFR,DUSP28,PLPP7,PTPN6,PP2D1,PPP4R1,PIK3R3,CD80,DUSP1,IRS1,PIK3R6,CD86,PIK3AP1,PIK3CD,VAV1
GDNF Family Ligand-Receptor Interactions	1.64	0.184	1.604	MAP2K4,GFRA3,DOK2,RAC1,PIK3R5,DOK3,PIK3R3,DOK4,IRS1,PLCG2,PIK3R6,DOK7,PIK3CD,PIK3R2
Glioblastoma Multiforme Signaling	1.63	0.156	0.408	FZD10,WNT9A,RAC1,NOTUM,PIK3R5,RHOH,MYC,PIK3R3,PLCD3,RHOG,WNT3A,RND3,PLCG2,IRS1,CDKN1A,PIK3R6,FZD6,PIK3CD,PIK3R2,RHOF,PDGFD,FZD2,E2F2,EGFR,WNT5A
FAK Signaling	1.61	0.172	NA	PXN,ITGA2,RAC1,PIK3R5,ITGA5,PIK3R3,ITGA3,TLN2,WAS,IRS1,PLCG2,PIK3R6,PIK3CD,PIK3R2,ACTG1,ACTC1,EGFR
Ubiquinol-10 Biosynthesis (Eukaryotic)	1.6	0.294	NA	CYP7B1,CYP2E1,BCKDHA,GADL1,ECHDC1
Axonal Guidance Signaling	1.58	0.133	NA	ADAMTS8,BMP4,MMP3,MMP13,SEMA6B,ADAM8,VEGFA,PLCD3,ITGA3,SEMA6D,EPHB1,TUBA1C,FZD2,ADAMTS4,FES,WNT9A,RAC1,ITGA5,HHIP,ADAMTS9,GNG10,PIK3R3,PLCG2,IRS1,FZD6,PIK3R6,PIK3CD,PDGFD,EPHA2,RAP1B,FZD10,MMP7,NTF3,RND1,BMP2,PIK3R5,NOTUM,VEGFB,SEMA6C,EPHB6,GNG11,TUBA8,MMP8,NTRK1,MMP11,PIK3R2,VASP,PXN,ADAMTS13,ITGA2,MMP10,BMP5,PRKCG,SEMA4D,WNT3A,WAS,SEMA4G,MMP9,WNT5A,SEMA7A
CNTF Signaling	1.58	0.19	1.732	PIK3R3,CNTF,IRS1,PIK3R5,RPS6KA3,PIK3R6,RPS6KB2,PIK3CD,RPS6KA5,PIK3R2,JAK2,STAT3
FLT3 Signaling in Hematopoietic Progenitor Cells	1.57	0.176	1.807	STAT5A,RPS6KA3,PIK3R5,RPS6KA5,STAT3,MAPK11,INPP5D,STAT4,PIK3R3,IRS1,PIK3R6,ATF4,STAT2,PIK3CD,PIK3R2
Gα12/13 Signaling	1.55	0.16	2.183	MAP2K4,MAP2K7,PXN,NFKBIE,TBXA2R,PIK3R5,IKBKE,NFKB2,NFKB1,F2,TEC,PIK3R3,BTK,NFKBID,NFKBIA,IRS1,PIK3R6,PIK3CD,VAV1,PIK3R2,NFKBIB
Integrin Signaling	1.55	0.146	2.828	RAP1B,MAP2K4,Actn3,PIK3R5,ITGB8,RHOH,ITGA3,RHOG,ITGA11,GRB7,PIK3R2,RHOF,ACTC1,VASP,PXN,ITGA2,RAC1,ITGA5,ITGAL,PIK3R3,ITGB2,TLN2,ITGAM,RND3,WAS,IRS1,PLCG2,PIK3R6,PIK3CD,ITGB6,ACTG1,ITGAX
Hematopoiesis from Multipotent Stem Cells	1.54	0.333	NA	IL2,IL15,CSF3,CSF2
Methionine Salvage II (Mammalian)	1.53	0.667	NA	BHMT,BHMT2
S-adenosyl-L-methionine Biosynthesis	1.53	0.667	NA	MAT1A,MAT2A
Tyrosine Biosynthesis IV	1.53	0.667	NA	PAH,PCBD2
IL-22 Signaling	1.5	0.25	1.633	MAP2K4,STAT5A,SOCS3,IL22,STAT3,MAPK11
TGF-β Signaling	1.49	0.172	1.155	MAP2K6,MAP2K4,INHA,BMP4,SMAD9,BMP2,PITX2,MAPK11,ACVR1B,INHBA,IRF7,MAP2K3,VDR,SERPINE1,HNF4A
Thrombopoietin Signaling	1.48	0.185	2.309	PIK3R3,MYC,STAT5A,PLCG2,IRS1,PIK3R5,PIK3R6,PIK3CD,PIK3R2,JAK2,STAT3,PRKCG
PCP pathway	1.48	0.185	-0.302	MAP2K4,FZD10,DVL2,WNT3A,WNT9A,RAC1,FZD6,JUND,JUNB,SDC4,FZD2,WNT5A
Wnt/Ca+ pathway	1.47	0.19	-0.302	PLCD3,FZD10,DVL2,PLCG2,NOTUM,FZD6,ATF4,NFKB2,NFKB1,FZD2,WNT5A
VEGF Signaling	1.46	0.165	1	PTPN6,PXN,Actn3,PIK3R5,VEGFB,HIF1A,NOS3,PIK3R3,VEGFA,IRS1,PLCG2,PIK3R6,PIK3CD,PIK3R2,ACTC1,ACTG1,EIF1AX
Signaling by Rho Family GTPases	1.45	0.141	3.307	MAP2K4,PIK3R5,SEPT11,NFKB1,PARD6A,RHOH,STMN1,ARHGEF19,ITGA3,RHOG,GNG11,EZR,CYBB,GFAP,PIK3R2,RHOF,ACTC1,MAP2K7,SEPT4,ITGA2,RAC1,ITGA5,CDC42EP4,NFKB2,GNG10,PIK3R3,MAP3K12,RND3,WAS,IRS1,NCF2,PIK3R6,PIK3CD,ACTG1,MSN
Prostate Cancer Signaling	1.43	0.167	NA	SRD5A1,NFKBIE,PIK3R5,NFKB2,NFKB1,PIK3R3,NFKBID,NFKBIA,IRS1,CDKN1A,PIK3R6,ATF4,PIK3CD,PIK3R2,NFKBIB,GSTP1
Human Embryonic Stem Cell Pluripotency	1.43	0.154	NA	FZD10,NTF3,BMP4,WNT9A,BMP2,PIK3R5,FOXD3,BMP5,INHBA,PIK3R3,WNT3A,IRS1,NTRK1,LEFTY1,FZD6,PIK3R6,SPHK1,PIK3CD,PIK3R2,PDGFD,FZD2,WNT5A
Mevalonate Pathway I	1.42	0.308	NA	ACAT2,IDI1,HMGCR,HMGCS1
Molecular Mechanisms of Cancer	1.42	0.133	NA	MAP2K4,MAP2K6,RAP1B,FZD10,BMP4,BMP2,NFKBIE,ADCY4,PIK3R5,HIF1A,JAK2,NFKB1,RHOH,MAPK11,FAS,MYC,ARHGEF19,ITGA3,RHOG,NFKBIA,PIK3R2,CASP8,RHOF,NFKBIB,FZD2,BIRC3,E2F2,SMAD9,WNT9A,ITGA2,RAC1,ITGA5,NFKB2,BMP5,PRKCG,PIK3R3,NFKBID,WNT3A,RND3,IRS1,CDKN1A,PIK3R6,FZD6,APH1B,MAP2K3,PIK3CD,CYCS,JAK3,CTNND1,WNT5A
Citrulline Biosynthesis	1.38	0.375	NA	LOC102724788/PRODH,ARG2,ARG1
Tryptophan Degradation to 2-amino-3-carboxymuconate Semialdehyde	1.38	0.375	NA	TDO2,HAAO,IDO1
Sphingomyelin Metabolism	1.38	0.375	NA	SMPD5,SGMS2,SMPD2
FGF Signaling	1.37	0.167	1.291	MAP2K6,PTPN6,RAC1,PIK3R5,RPS6KA5,STAT3,MAPK11,PIK3R3,IRS1,PIK3R6,FGF23,ATF4,PIK3CD,MAP2K3,PIK3R2
PDGF Signaling	1.37	0.167	2.324	MAP2K4,PIK3R5,JAK2,STAT3,INPP5D,PIK3R3,MYC,IRS1,PLCG2,PIK3R6,SPHK1,PIK3CD,PIK3R2,PDGFD,JAK3
Antiproliferative Role of Somatostatin Receptor 2	1.37	0.173	0.632	RAP1B,PIK3R3,PTPN6,GNG11,GUCY1A3,IRS1,CDKN1A,PIK3R5,PIK3R6,PIK3CD,PIK3R2,GUCY1B3,GNG10
Semaphorin Signaling in Neurons	1.37	0.189	NA	RND1,RHOG,SEMA4D,RND3,FES,DPYSL4,RAC1,RHOF,RHOH,SEMA7A
IL-3 Signaling	1.35	0.169	1.604	STAT5A,PTPN6,RAC1,PIK3R5,JAK2,STAT3,INPP5D,PRKCG,PIK3R3,CSF2RB,IRS1,PIK3R6,PIK3CD,PIK3R2
Glycolysis I	1.34	0.231	NA	PGK1,ENO1,ALDOB,GAPDH,PFKM,ALDOC
OX40 Signaling Pathway	1.34	0.165	-0.905	CD247,MAP2K4,HLA-DOA,H2-T10,HLA-A,NFKBIE,NFKB2,NFKB1,NFKBID,NFKBIA,IL2,FCER1G,TRAF5,NFKBIB,HLA-F
Neurotrophin/TRK Signaling	1.33	0.171	0.577	MAP2K6,MAP2K4,MAP2K7,NTF3,PIK3R5,PIK3R3,IRS1,NTRK1,PIK3R6,ATF4,PIK3CD,MAP2K3,PIK3R2
Phenylalanine Degradation IV (Mammalian, via Side Chain)	1.31	0.286	NA	HPD,SLC27A2,SMOX,SLC27A3
Noradrenaline and Adrenaline Degradation	1.31	0.2	NA	ADH7,DHRS9,ALDH1A3,SMOX,COMT,ALDH1A2,ADH1C,LRTOMT
C3H/HeN Sensitized 24 hpi vs PBS
Ingenuity Canonical Pathways	-log(p-value)	Ratio	z-score	Molecules
Granulocyte Adhesion and Diapedesis	26	0.38	NA	SELL,MMP3,MMP13,CCL17,CCL20,SDC4,Cxcl9,MMP24,CXCL10,IL1R2,CXCL3,CXCL13,Cxcl3,Ccl6,TNFRSF11B,ITGA4,CSF3R,HRH2,Ppbp,IL36A,ITGA5,CSF3,FPR1,IL33,CCL4,ITGAM,SELP,IL1RN,TNF,CX3CL1,MMP7,IL1A,ICAM1,CCL22,CCL5,MMP25,IL36G,CCL2,Ccl8,CCL3L3,Ccl2,MMP8,XCL1,TNFRSF1B,CCL19,VCAM1,C5AR1,Cxcl11,MMP28,CXCR4,ITGA2,FPR2,MMP10,IL1R1,CCL11,ITGAL,CXCL6,Ccl9,IL18RAP,SELPLG,CXCL16,ITGB2,CCL21,IL1B,CXCL2,Ccl7,CLDN3,MSN
Altered T Cell and B Cell Signaling in Rheumatoid Arthritis	20.4	0.467	NA	IL1A,IL12A,HLA-A,TLR8,IL22,HLA-DQB1,IL6,NFKB1,FAS,CD28,IL36G,CXCL13,IL2,HLA-DMA,HLA-DRA,TLR1,HLA-DMB,IL23A,MAP3K14,IFNG,TNFSF11,SPP1,RELB,IL36A,NFKB2,TLR9,IL17A,TLR2,IL33,CD40,CD80,PRTN3,IL1RN,TNFSF13,TLR6,CCL21,FCER1G,Tlr13,IL1B,CD86,CSF2,TNF
Agranulocyte Adhesion and Diapedesis	20.4	0.33	NA	SELL,MMP3,MMP13,CCL20,CCL17,SDC4,Cxcl9,MMP24,CXCL10,CXCL3,CXCL13,Cxcl3,ACTG2,Ccl6,ITGA4,Ppbp,IL36A,ITGA5,MYL9,IL33,PODXL2,CCL4,SELP,IL1RN,CX3CL1,TNF,MMP7,IL1A,ICAM1,CCL22,CCL5,MMP25,ITGB7,IL36G,CCL2,Ccl8,CCL3L3,Ccl2,MMP8,XCL1,ACTC1,CCL19,VCAM1,C5AR1,Cxcl11,MMP28,CXCR4,ITGA2,MMP10,IL1R1,CCL11,CXCL6,Ccl9,SELPLG,CXCL16,ITGB2,MYH2,CCL21,IL1B,CXCL2,Ccl7,CLDN3,MSN
TREM1 Signaling	18.1	0.48	6	Naip1 (includes others),TREM1,ICAM1,LAT2,TLR8,CIITA,CD83,IL6,FCGR2B,NFKB1,CXCL3,CCL2,TLR1,CASP1,NLRC4,NLRP3,Nlrp1a,MYD88,TYROBP,ITGA5,NFKB2,STAT3,TLR9,TLR2,NLRC5,NOD2,CD40,NLRP12,PLCG2,TLR6,Tlr13,CD86,IL1B,CSF2,TNF,ITGAX
Dendritic Cell Maturation	17.4	0.307	6.26	PLCB2,HLA-DQB1,IL6,FCGR1A,CD1D,NFKBIB,IL23A,TNFRSF11B,MAP3K14,IL36A,PLCL2,NFKB2,CREB5,TLR9,IL33,PIK3R3,TLR2,NFKBID,CD40,IL1RN,PLCG2,PIK3R6,CD86,PIK3CD,STAT2,IRF8,TNF,CCR7,IL1A,ICAM1,IL12A,HLA-A,PDIA3,NFKBIE,NOTUM,PIK3R5,CD83,FCGR2B,NFKB1,MAPK11,IL36G,HLA-DMA,HLA-DRA,HLA-DMB,LY75,PIK3R2,TNFRSF1B,STAT1,FCGR3A/FCGR3B,TYROBP,FCGR2A,MYD88,RELB,STAT4,PLCB4,CD80,FCER1G,IL1B,CSF2
Role of Pattern Recognition Receptors in Recognition of Bacteria and Viruses	16.9	0.35	5.014	IL1A,LIF,IL12A,CNTF,TLR8,PIK3R5,CCL5,IL6,NFKB1,RNASEL,IFIH1,IL2,IL17D,TLR1,CASP1,OSM,CLEC6A,PIK3R2,IL17F,RIPK2,NLRC4,PTX3,IFNG,OAS1,NLRP3,C3,C5AR1,OAS2,MYD88,NFKB2,TLR9,OAS3,IL17A,PIK3R3,TLR2,CLEC7A,NOD2,IRF7,PLCG2,SYK,DDX58,TLR6,PIK3R6,IL1B,PIK3CD,CSF2,TNF,IL11
Th1 and Th2 Activation Pathway	15.6	0.297	NA	CD247,SOCS1,CCR3,SOCS3,CCR5,TNFRSF4,IL12RB1,HAVCR2,HLA-DQB1,IL6,SPI1,CD28,CD274,KLRC1,IL2RB,IL2RG,IL4R,PTGDR2,IL12RB2,STAT3,TLR9,IRF1,PIK3R3,IL33,CD40,PIK3R6,IL10RA,CD86,VAV1,PIK3CD,ICAM1,IL12A,HLA-A,KLRD1,PIK3R5,NFKB1,NFIL3,IL2,HLA-DMA,HLA-DRA,HLA-DMB,PIK3R2,STAT1,CCR1,IFNG,TNFSF11,CXCR4,IKZF1,TSLP,STAT4,ITGB2,CD80,ICOS,IL2RA,JAK3
T Helper Cell Differentiation	13.8	0.425	NA	IL12A,IL12RB1,HLA-A,IL21R,FOXP3,IL6,HLA-DQB1,CD28,HLA-DMA,IL2,HLA-DMB,HLA-DRA,IL17F,STAT1,TNFRSF1B,TNFRSF11B,IFNG,IL4R,IL2RG,IL12RB2,STAT3,IL17A,STAT4,CD40,CD80,ICOS,IL10RA,FCER1G,CD86,IL2RA,TNF
Role of Macrophages, Fibroblasts and Endothelial Cells in Rheumatoid Arthritis	13.8	0.232	NA	SOCS1,SOCS3,PLCB2,WNT3,MMP3,TLR8,MMP13,IL6,FCGR1A,VEGFA,IL1R2,TLR1,OSM,TRAF5,NFKBIB,FZD2,ADAMTS4,TNFRSF11B,MAP3K14,SFRP4,RAC1,IL36A,PLCL2,STAT3,CREB5,TLR9,IL33,PIK3R3,TLR2,NFKBID,IL1RN,PLCG2,FZD6,PIK3R6,PIK3CD,TNF,FZD10,IL1A,ICAM1,PDIA3,NFKBIE,CEBPD,NOTUM,PIK3R5,VEGFB,CCL5,NFKB1,IL17RA,IL36G,CCL2,PIK3R2,NOS2,TNFRSF1B,FCGR3A/FCGR3B,TRAF1,VCAM1,TNFSF11,MAP2K7,C5AR1,MYD88,CEBPB,IL1R1,IRAK3,IL17A,IL1…
Crosstalk between Dendritic Cells and Natural Killer Cells	13.4	0.382	NA	IL12A,HLA-A,KLRD1,TNFSF10,CD83,IL6,NFKB1,FAS,CD28,PRF1,IL2,HLA-DRA,ACTG2,HLA-F,TNFRSF1B,ACTC1,IL2RB,IFNG,CD209,IL2RG,TYROBP,CD69,NFKB2,TLR9,ITGAL,CSF2RB,TLN2,CD40,CD80,CD86,CSF2,TNF,CCR7,HLA-E
Communication between Innate and Adaptive Immune Cells	13.4	0.372	NA	IL1A,IL12A,HLA-A,TLR8,CD83,CCL5,IL6,CXCL10,CD28,IL36G,CCL3L3,IL2,HLA-DRA,TLR1,HLA-F,IFNG,IL36A,TLR9,Ccl9,TLR2,IL33,CCL4,CD40,CD80,IL1RN,TNFSF13,TLR6,FCER1G,Tlr13,IL1B,CD86,CSF2,TNF,HLA-E,CCR7
Acute Phase Response Signaling	13.4	0.288	3.703	SOCS1,SOCS3,Saa3,SERPINA3,IL6,ITIH4,OSM,FGB,SERPINE1,NFKBIB,TNFRSF11B,MAP3K14,TTR,C3,C1S,IL36A,NFKB2,STAT3,HMOX2,PIK3R3,IL33,NFKBID,IL1RN,PIK3CD,FGA,TNF,IL1A,APOH,NFKBIE,NFKB1,MAPK11,C4A/C4B,C1R,IL36G,SAA1,CFB,SERPINA1,PIK3R2,LBP,TNFRSF1B,MAP2K7,MYD88,IL1R1,CEBPB,FTL,HP,ALB,IL1B,A2M
Production of Nitric Oxide and Reactive Oxygen Species in Macrophages	13.4	0.273	4.525	MAP3K15,PPP2R5B,SPI1,RHOG,PPM1J,CYBA,CYBB,NFKBIB,PPP1CA,TNFRSF11B,MAP3K14,PTPN6,RAC1,NFKB2,NCF4,TLR9,IRF1,PIK3R3,TLR2,NFKBID,MAP3K12,NCF1,PLCG2,PPP2R2B,NCF2,PIK3R6,PIK3CD,IRF8,TNF,SIRPA,RAP1B,APOF,NFKBIE,PIK3R5,APOC2,NFKB1,MAPK11,LYZ,PPP1CC,SERPINA1,S100A8,PIK3R2,RHOF,TNFRSF1B,STAT1,NOS2,IFNG,MAP2K7,PPP1R3D,ALB,MAP3K8,JAK3,CLU
Type I Diabetes Mellitus Signaling	13.1	0.342	3.266	CD247,SOCS1,SOCS3,IL12A,HLA-A,NFKBIE,HLA-DQB1,NFKB1,MAPK11,FAS,CD28,PRF1,HLA-DMA,IL2,HLA-DRA,HLA-DMB,CASP8,NOS2,TNFRSF1B,HLA-F,STAT1,NFKBIB,TNFRSF11B,MAP3K14,IFNG,MAP2K7,MYD88,NFKB2,IL1R1,IRF1,NFKBID,CD80,FCER1G,CD86,IL1B,CYCS,TNF,HLA-E
Th1 Pathway	12.8	0.311	4.116	CD247,SOCS1,SOCS3,CCR5,ICAM1,IL12A,IL12RB1,HLA-A,KLRD1,HAVCR2,PIK3R5,HLA-DQB1,IL6,NFKB1,CD28,NFIL3,IL2,HLA-DMA,HLA-DRA,HLA-DMB,CD274,PIK3R2,STAT1,KLRC1,IFNG,TNFSF11,IL12RB2,STAT3,TLR9,IRF1,STAT4,PIK3R3,ITGB2,CD40,CD80,ICOS,PIK3R6,IL10RA,CD86,VAV1,PIK3CD,JAK3
Atherosclerosis Signaling	12.4	0.315	NA	CCR3,IL1A,ICAM1,MMP3,MSR1,APOF,MMP13,APOC2,IL6,CCR2,NFKB1,PLA2G7,TNFRSF12A,PLBD1,IL36G,LYZ,CCL2,SERPINA1,S100A8,ITGA4,IFNG,ALOX15,VCAM1,CXCR4,IL36A,NFKB2,CCL11,TNFRSF14,SELPLG,IL33,ITGB2,ALB,SELP,CD40,IL1RN,IL1B,ALOX5,TNF,CLU,TNFSF14
IL-10 Signaling	11.9	0.406	NA	SOCS3,IL1A,CCR5,NFKBIE,IL6,NFKB1,FCGR2B,MAPK11,IL1R2,IL36G,LBP,NFKBIB,CCR1,MAP3K14,IL4R,FCGR2A,IL36A,STAT3,IL1R1,NFKB2,IL18RAP,IL33,NFKBID,IL1RN,IL10RA,IL1B,CD14,TNF
LXR/RXR Activation	11.8	0.314	-1.808	KNG1,IL1A,APOH,MSR1,APOF,APOC2,IL6,NFKB1,C4A/C4B,IL1R2,IL36G,LYZ,CCL2,ITIH4,SAA1,SERPINA1,S100A8,LBP,NOS2,GC,TNFRSF1B,TNFRSF11B,TTR,C3,IL36A,UGT1A3,NFKB2,IL1R1,IL18RAP,IL33,ALB,IL1RN,IL1B,CD14,PTGS2,FGA,TNF,CLU
Graft-versus-Host Disease Signaling	11.8	0.479	NA	IFNG,IL1A,HLA-A,IL36A,HLA-DQB1,IL6,FAS,IL33,CD28,IL36G,PRF1,CD80,HLA-DMA,IL2,IL1RN,HLA-DMB,HLA-DRA,FCER1G,CD86,IL1B,HLA-F,TNF,HLA-E
Th2 Pathway	11.7	0.287	2.475	CD247,CCR3,SOCS3,CCR5,ICAM1,TNFRSF4,IL12A,IL12RB1,HLA-A,PIK3R5,HLA-DQB1,NFKB1,SPI1,CD28,IL2,HLA-DMA,HLA-DRA,HLA-DMB,PIK3R2,IL2RB,CCR1,IFNG,IL4R,PTGDR2,IL2RG,CXCR4,IKZF1,IL12RB2,TLR9,TSLP,STAT4,PIK3R3,IL33,ITGB2,CD40,CD80,ICOS,PIK3R6,CD86,VAV1,IL2RA,PIK3CD,JAK3
Role of Osteoblasts, Osteoclasts and Chondrocytes in Rheumatoid Arthritis	11.6	0.24	NA	BGLAP,Naip1 (includes others),WNT3,MMP3,MMP13,IL6,IL1R2,TRAF5,NFKBIB,BIRC3,FZD2,ADAMTS4,TNFRSF11B,MAP3K14,SFRP4,SPP1,SMAD9,BMP8A,IL36A,ITGA5,TLR9,IL33,PIK3R3,NFKBID,IL1RN,FZD6,PIK3R6,PIK3CD,TNF,FZD10,IL1A,NFKBIE,BMP2,BMP3,PIK3R5,NFKB1,IL36G,MMP8,PIK3R2,TNFRSF1B,NAIP,IFNG,TNFSF11,MAP2K7,ITGA2,IL1R1,BMP5,CSF1R,IL17A,IL18RAP,WNT3A,IL1B,BMP7,CSF2,WNT5A,IL11
NF-κB Signaling	10.5	0.254	3.833	IL1A,BMP2,NFKBIE,PIK3R5,TLR8,TNFAIP3,NFKB1,IL1R2,IL36G,LCK,UBE2V1,TLR1,PIK3R2,TRAF5,CASP8,TNFRSF1B,NFKBIB,TNFRSF11B,MAP3K14,TNFSF11,MAP2K7,MYD88,RELB,HDAC1,IL36A,NFKB2,IRAK3,MALT1,IL1R1,TLR9,PIK3R3,IL33,TLR2,NFKBID,CD40,CARD11,IL1RN,PLCG2,ZAP70,TLR6,FCER1G,PIK3R6,IL1B,PIK3CD,MAP3K8,TNF
CD28 Signaling in T Helper Cells	9.89	0.28	3.657	CD247,ARPC1B,HLA-A,NFKBIE,ARPC5,PIK3R5,HLA-DQB1,NFKB1,CTLA4,PTPRC,CD28,LCK,IL2,HLA-DMA,HLA-DRA,HLA-DMB,PIK3R2,NFKBIB,PTPN6,RAC1,NFKB2,MALT1,TLR9,PIK3R3,NFKBID,CD80,CARD11,WAS,SYK,ZAP70,FCER1G,PIK3R6,CD86,VAV1,PIK3CD,LCP2,ARPC4
Toll-like Receptor Signaling	9.19	0.342	3.207	IL1A,IL12A,TLR8,TNFAIP3,NFKB1,MAPK11,IL36G,UBA52,TLR1,LBP,TRAF1,MAP3K14,MYD88,IL36A,IRAK3,NFKB2,TLR9,UBD,TLR2,IL33,IL1RN,TLR6,RPS27A,IL1B,CD14,TNF
HMGB1 Signaling	9.18	0.271	4.226	IL1A,ICAM1,IL12A,LIF,CNTF,PIK3R5,IL6,NFKB1,MAPK11,RHOG,CCL2,IL2,IL17D,OSM,PIK3R2,IL17F,RHOF,SERPINE1,TNFRSF1B,TNFRSF11B,PLAT,IFNG,VCAM1,MAP2K7,RAC1,NFKB2,IL1R1,TLR9,IL17A,PIK3R3,PIK3R6,IL1B,PIK3CD,CSF2,TNF,IL11
Leukocyte Extravasation Signaling	9.14	0.227	4.025	RAP1B,MMP7,ICAM1,MMP3,PIK3R5,MMP13,MMP25,MAPK11,MMP24,TIMP1,CYBA,MMP8,CYBB,PIK3R2,ACTG2,ACTC1,ITGA4,VCAM1,MMP28,CXCR4,ITGA2,RAC1,ARHGAP4,ITGA5,MMP10,NCF4,TLR9,ITGAL,SELPLG,BTK,TEC,PIK3R3,ITGB2,TIMP4,NCF1,ITGAM,ARHGAP9,WAS,PLCG2,NCF2,CD44,PIK3R6,VAV1,PIK3CD,CLDN3,ARHGAP8/PRR5-ARHGAP8,MSN,CTNND1
IL-6 Signaling	9.07	0.273	4.352	SOCS1,SOCS3,IL1A,NFKBIE,PIK3R5,IL6,NFKB1,MAPK11,VEGFA,IL1R2,IL36G,PIK3R2,LBP,TNFRSF1B,NFKBIB,TNFRSF11B,MAP3K14,MAP2K7,IL36A,CEBPB,NFKB2,STAT3,IL1R1,TLR9,IL18RAP,IL33,PIK3R3,NFKBID,IL1RN,PIK3R6,IL1B,CD14,PIK3CD,A2M,TNF
iCOS-iCOSL Signaling in T Helper Cells	8.37	0.268	4.158	CD247,HLA-A,NFKBIE,PIK3R5,HLA-DQB1,NFKB1,PTPRC,CD28,LCK,HLA-DMA,IL2,HLA-DRA,HLA-DMB,PIK3R2,NFKBIB,IL2RB,IL2RG,RAC1,NFKB2,TLR9,INPP5D,PIK3R3,NFKBID,CD40,CD80,ICOS,ZAP70,FCER1G,PIK3R6,VAV1,PIK3CD,IL2RA,LCP2
Phagosome Formation	8.37	0.268	NA	PLCB2,MSR1,PDIA3,TLR8,PIK3R5,NOTUM,FCGR2B,FCGR1A,RHOG,TLR1,PIK3R2,RHOF,FCGR3A/FCGR3B,ITGA4,MARCO,FCGR2A,ITGA2,ITGA5,PLCL2,TLR9,INPP5D,TLR2,PIK3R3,CLEC7A,PLCB4,Fcrls,SYK,PLCG2,TLR6,FCER1G,PIK3R6,Tlr13,PIK3CD
Antigen Presentation Pathway	8.28	0.447	NA	PSMB9,IFNG,CALR,PDIA3,HLA-A,CIITA,PSMB8,HLA-DQB1,TAP1,NLRC5,HLA-DMA,HLA-DMB,HLA-DRA,HLA-F,TAPBP,TAP2,HLA-E
Differential Regulation of Cytokine Production in Intestinal Epithelial Cells by IL-17A and IL-17F	8.03	0.565	NA	IFNG,IL1A,IL12A,LCN2,CCL5,CSF3,IL17A,CCL4,CCL2,IL1B,IL17F,CSF2,TNF
PKCθ Signaling in T Lymphocytes	8.01	0.256	4.7	CD247,MAP3K15,HLA-A,NFKBIE,PIK3R5,HLA-DQB1,NFKB1,CD28,LCK,HLA-DMA,IL2,HLA-DRA,HLA-DMB,PIK3R2,NFKBIB,MAP3K14,RAC1,NFKB2,MALT1,TLR9,PIK3R3,NFKBID,MAP3K12,CD80,CARD11,PLCG2,ZAP70,FCER1G,PIK3R6,CD86,VAV1,PIK3CD,MAP3K8,LCP2
IL-12 Signaling and Production in Macrophages	7.99	0.247	NA	IL12A,IL12RB1,APOF,PIK3R5,APOC2,NFKB1,SPI1,MAPK11,LYZ,SERPINA1,S100A8,PIK3R2,NOS2,IL23A,STAT1,NFKBIB,IFNG,ALOX15,MYD88,IL12RB2,CEBPB,NFKB2,TLR9,IRF1,STAT4,PIK3R3,TLR2,ALB,CD40,PIK3R6,PIK3CD,MAP3K8,MST1R,IRF8,TNF,CLU
Role of IL-17A in Arthritis	7.96	0.333	NA	NFKBIE,PIK3R5,CCL20,MMP13,CCL5,NFKB2,IL17RA,NFKB1,TLR9,MAPK11,CXCL6,IL17A,PIK3R3,CXCL3,NFKBID,CCL2,PIK3R6,PIK3CD,RPS6KA1,PTGS2,PIK3R2,NFKBIB,NOS2
Interferon Signaling	7.78	0.444	3.357	SOCS1,IFNG,IFIT3,OAS1,IFI35,IRF9,PSMB8,IFITM2,TAP1,IRF1,BAK1,ISG15,IFITM3,IFIT1,STAT2,STAT1
Osteoarthritis Pathway	7.76	0.214	3.703	FZD10,BGLAP,MMP3,BMP2,PTHLH,MMP13,VEGFB,CASP4,SDC4,HIF1A,NFKB1,IL1R2,VEGFA,ELF3,CASP1,NAMPT,S100A8,CASP8,NOS2,TNFRSF1B,FZD2,ITGA4,ADAMTS4,SPP1,SMAD9,ITGA2,RAC1,ITGA5,MMP10,GREM1,ANXA2,CEBPB,NFKB2,IL1R1,C1QTNF4,CREB5,IL18RAP,TLR2,WNT3A,S100A9,FZD6,IL1B,PTGS2,TNF,CASP7
Induction of Apoptosis by HIV1	7.61	0.344	1.528	NAIP,MAP3K14,SLC25A13,MAP2K7,Naip1 (includes others),CXCR4,NFKBIE,NFKB2,NFKB1,FAS,BAK1,DAXX,NFKBID,CYCS,CASP8,NFKBIB,TNFRSF1B,TNF,BIRC3,TRAF1,TNFRSF11B
Inflammasome pathway	7.53	0.571	3.464	NAIP,NOD2,NLRP3,NLRP1,PYCARD,MYD88,CASP1,IL1B,NFKB2,CASP8,NFKB1,NLRC4
Hepatic Cholestasis	7.4	0.231	NA	IL1A,LIF,IL12A,CNTF,NFKBIE,IL6,NFKB1,IL1R2,IL36G,ADCY5,IL2,IL17D,OSM,LBP,IL17F,TNFRSF1B,NFKBIB,TNFRSF11B,MAP4K2,MAP3K14,IFNG,CYP7B1,MYD88,IL36A,NFKB2,IRAK3,IL1R1,IL18RAP,IL17A,IL33,NFKBID,IL1RN,CD14,IL1B,CSF2,TNF,IL11
Differential Regulation of Cytokine Production in Macrophages and T Helper Cells by IL-17A and IL-17F	7.36	0.611	NA	CCL4,IL12A,CCL2,IL1B,IL6,CCL5,IL17F,CSF3,CSF2,TNF,IL17A
Role of Hypercytokinemia/hyperchemokinemia in the Pathogenesis of Influenza	7.3	0.395	NA	CCR1,IFNG,IL1A,CCR5,IL12A,IL36A,CCL5,IL6,IL17A,IL33,CXCL10,IL36G,CCL4,CCL2,IL1RN,IL1B,TNF
Fcγ Receptor-mediated Phagocytosis in Macrophages and Monocytes	7.13	0.28	3.53	ARPC1B,ARPC5,DGKB,FCGR1A,HCK,RPS6KB2,ACTG2,PIK3R2,ACTC1,FCGR3A/FCGR3B,FGR,FCGR2A,RAC1,FYB,INPP5D,PIK3R3,PLD4,NCF1,TLN2,WAS,SYK,LYN,VAV1,CSF2,LCP2,ARPC4
Death Receptor Signaling	7.13	0.28	1.569	Naip1 (includes others),NFKBIE,ART1,TNFSF10,PARP12,NFKB1,PARP9,FAS,ACTG2,CASP8,NFKBIB,TNFRSF1B,BIRC3,ACTC1,PARP14,MAP3K14,NAIP,MAP2K7,PARP10,NFKB2,ARHGDIB,NFKBID,DAXX,CYCS,TNF,CASP7
Activation of IRF by Cytosolic Pattern Recognition Receptors	6.61	0.317	1.342	DHX58,PPIB,NFKBIE,ZBP1,IRF9,IL6,NFKB2,ADAR,NFKB1,ISG15,IFIH1,NFKBID,IRF7,CD40,DDX58,STAT2,NFKBIB,STAT1,IFIT2,TNF
TNFR2 Signaling	6.27	0.433	1.508	NAIP,NFKBID,MAP3K14,Naip1 (includes others),NFKBIE,TNFAIP3,NFKB2,NFKBIB,TNFRSF1B,NFKB1,TNF,BIRC3,TRAF1
Natural Killer Cell Signaling	6.21	0.238	NA	CD247,KLRD1,KLRB1,PIK3R5,CD300A,LCK,Klra7 (includes others),PIK3R2,FCGR3A/FCGR3B,KLRC1,PTPN6,LAIR1,TYROBP,FCGR2A,RAC1,SH3BP2,TLR9,INPP5D,PIK3R3,PAK3,SYK,PLCG2,ZAP70,CD244,FCER1G,PIK3R6,PIK3CD,VAV1,LCP2
Coagulation System	6.19	0.4	1.069	KNG1,PLAUR,F13A1,F7,F10,F9,F5,SERPINA1,FGB,SERPINE1,FGA,A2M,BDKRB1,PLAT
TWEAK Signaling	6.19	0.4	0	MAP3K14,NAIP,Naip1 (includes others),NFKBIE,NFKB2,NFKB1,TNFRSF12A,NFKBID,CYCS,CASP8,NFKBIB,BIRC3,CASP7,TRAF1
IL-17A Signaling in Fibroblasts	6.19	0.4	NA	NFKBIE,LCN2,CEBPD,IL6,NFKB2,CEBPB,NFKBIZ,NFKB1,IL17RA,MAPK11,IL17A,NFKBID,CCL2,NFKBIB
iNOS Signaling	6.16	0.356	3.606	IFNG,MYD88,NFKBIE,HMGA1,IRAK3,NFKB2,NFKB1,MAPK11,IRF1,NFKBID,CD14,LBP,NFKBIB,STAT1,NOS2,JAK3
CD40 Signaling	6.1	0.278	1.528	MAP3K14,MAP2K7,ICAM1,NFKBIE,PIK3R5,TNFAIP3,STAT3,NFKB2,NFKB1,TLR9,MAPK11,PIK3R3,NFKBID,CD40,PIK3R6,PIK3CD,PTGS2,PIK3R2,TRAF5,NFKBIB,JAK3,TRAF1
Hepatic Fibrosis / Hepatic Stellate Cell Activation	5.85	0.202	NA	IL1A,CCR5,ICAM1,CTGF,MMP13,VEGFB,IL6,CCL5,NFKB1,FAS,IL1R2,VEGFA,CXCL3,CCL2,TIMP1,LBP,SERPINE1,STAT1,TNFRSF1B,TNFRSF11B,IFNG,IL4R,VCAM1,NFKB2,IL1R1,IL18RAP,FGF1,MYL9,MYH2,CD40,CCL21,IL10RA,IL1B,CD14,A2M,TNF,CCR7
Tec Kinase Signaling	5.76	0.206	4.243	PIK3R5,TNFSF10,NFKB1,FAS,LCK,RHOG,HCK,PIK3R2,ACTG2,RHOF,STAT1,ACTC1,FGR,ITGA4,ITGA2,ITGA5,NFKB2,STAT3,TLR9,GNG10,TEC,PIK3R3,STAT4,BTK,PAK3,WAS,PLCG2,LYN,FCER1G,PIK3R6,VAV1,PIK3CD,STAT2,JAK3,TNF
Role of JAK1 and JAK3 in γc Cytokine Signaling	5.69	0.282	NA	SOCS1,SOCS3,IL4R,IL2RG,FES,IL21R,PIK3R5,STAT3,TLR9,TSLP,PIK3R3,IL2,SYK,PIK3R6,PIK3CD,IL2RA,PIK3R2,STAT1,JAK3,IL2RB
Role of NFAT in Regulation of the Immune Response	5.68	0.199	4.95	CD247,PLCB2,HLA-A,NFKBIE,PIK3R5,HLA-DQB1,FCGR2B,NFKB1,FCGR1A,CD28,LCK,HLA-DMA,HLA-DRA,HLA-DMB,PIK3R2,NFKBIB,FCGR3A/FCGR3B,FCGR2A,NFKB2,TLR9,GNG10,BTK,PIK3R3,NFKBID,PLCB4,CD80,PLCG2,SYK,ZAP70,LYN,FCER1G,PIK3R6,CD86,PIK3CD,RCAN2,LCP2,GATA4
Role of Cytokines in Mediating Communication between Immune Cells	5.66	0.315	NA	IFNG,IL1A,IL12A,IL36A,IL22,IL6,CSF3,IL17A,IL33,IL36G,IL2,IL1RN,IL1B,IL17F,CSF2,IL23A,TNF
Systemic Lupus Erythematosus Signaling	5.59	0.187	NA	CD247,KNG1,IL1A,HLA-A,Rnu6,RNU2-1,PIK3R5,IL6,FCGR2B,FCGR1A,PTPRC,CD28,IL36G,LCK,IL2,EFTUD2,PIK3R2,HLA-F,FCGR3A/FCGR3B,LSM4,SNRNP40,PTPN6,FCGR2A,SNRPF,IL36A,TLR9,INPP5D,RNU1-4,IL33,PIK3R3,CD40,CD80,IL1RN,PLCG2,LYN,FCER1G,PIK3R6,IL1B,CD86,PIK3CD,TNF,HLA-E
IL-17A Signaling in Airway Cells	5.59	0.269	2.357	NFKBIE,PIK3R5,CCL20,STAT3,NFKB2,IL6,IL17RA,NFKB1,TLR9,CCL11,MAPK11,CXCL6,IL17A,PIK3R3,CXCL3,NFKBID,PIK3R6,PIK3CD,PIK3R2,NFKBIB,JAK3
MSP-RON Signaling Pathway	5.59	0.278	NA	IFNG,IL12A,KLK3,PIK3R5,CCR2,TLR9,TLR2,PIK3R3,ITGB2,CSF2RB,ITGAM,CCL2,PIK3R6,PIK3CD,ACTG2,PIK3R2,MST1R,NOS2,TNF,ACTC1
Role of IL-17F in Allergic Inflammatory Airway Diseases	5.55	0.341	2.887	MMP13,IL6,NFKB2,NFKB1,IL17RA,CREB5,CXCL6,CXCL10,CCL4,CCL2,IL1B,RPS6KA1,IL17F,CSF2,IL11
TNFR1 Signaling	5.47	0.32	1.807	MAP4K2,MAP3K14,NAIP,Naip1 (includes others),NFKBIE,TNFAIP3,NFKB2,NFKB1,NFKBID,PAK3,CYCS,CASP8,NFKBIB,TNF,BIRC3,CASP7
IL-9 Signaling	5.41	0.333	2.324	SOCS3,IL2RG,PIK3R5,BCL3,NFKB2,STAT3,NFKB1,TLR9,PIK3R3,PIK3R6,PIK3CD,PIK3R2,STAT1,JAK3,TNF
Role of PKR in Interferon Induction and Antiviral Response	5.23	0.341	NA	IFNG,NFKBIE,NFKB2,NFKB1,RNASEL,FCGR1A,IRF1,NFKBID,CYCS,TRAF5,CASP8,STAT1,NFKBIB,TNF
IL-15 Signaling	5.19	0.263	NA	VCAM1,IL2RG,PIK3R5,STAT3,IL6,NFKB2,NFKB1,TLR9,MAPK11,IL17A,PIK3R3,LCK,SYK,PIK3R6,PIK3CD,PIK3R2,CSF2,JAK3,TNF,IL2RB
Autoimmune Thyroid Disease Signaling	5.15	0.319	NA	HLA-A,HLA-DQB1,FAS,CD28,PRF1,CD80,CD40,IL2,HLA-DMA,HLA-DRA,HLA-DMB,FCER1G,CD86,HLA-F,HLA-E
PI3K Signaling in B Lymphocytes	5.13	0.215	3.78	PLCB2,PDIA3,NFKBIE,NOTUM,NFKB1,FCGR2B,PTPRC,PIK3R2,NFKBIB,IL4R,ATF3,C3,RAC1,PLCL2,MALT1,NFKB2,INPP5D,BTK,NFKBID,PLCB4,DAPP1,CD40,SYK,PLCG2,LYN,PIK3AP1,PIK3CD,VAV1
B Cell Receptor Signaling	5.04	0.189	3.656	RAP1B,MAP3K15,NFKBIE,PIK3R5,FCGR2B,NFKB1,MAPK11,PTPRC,RPS6KB2,PIK3R2,NFKBIB,MAP3K14,MAP2K7,PTPN6,APBB1IP,FCGR2A,RAC1,NFKB2,MALT1,CREB5,TLR9,INPP5D,PIK3R3,BTK,NFKBID,MAP3K12,DAPP1,PLCG2,SYK,LYN,PIK3R6,VAV1,PIK3AP1,PIK3CD,MAP3K8,BCL2A1
IL-17 Signaling	4.95	0.247	NA	MAP3K14,MMP3,PIK3R5,CEBPB,IL6,NFKB1,TLR9,CCL11,IL17RA,MAPK11,IL17A,PIK3R3,CXCL10,CCL2,TIMP1,PIK3R6,PIK3CD,PTGS2,PIK3R2,IL17F,NOS2
Colorectal Cancer Metastasis Signaling	4.87	0.173	3.703	FZD10,MMP7,MMP3,WNT3,PTGER3,TLR8,PIK3R5,MMP13,VEGFB,IL6,MMP25,NFKB1,MMP24,VEGFA,RHOG,ADCY5,MMP8,TLR1,PIK3R2,RHOF,NOS2,STAT1,FZD2,IFNG,MMP28,RAC1,MMP10,NFKB2,STAT3,TLR9,GNG10,PIK3R3,TLR2,WNT3A,TLR6,PIK3R6,FZD6,Tlr13,PIK3CD,PTGS2,JAK3,TNF,WNT5A
Role of Tissue Factor in Cancer	4.66	0.211	NA	CTGF,PIK3R5,MMP13,F7,MAPK11,VEGFA,LCK,HCK,FGB,PIK3R2,FGR,P4HB,RAC1,HBEGF,PLAUR,TLR9,PIK3R3,F10,PDIA6,LYN,PIK3R6,IL1B,PIK3CD,RPS6KA1,CSF2,FGA
Apoptosis Signaling	4.55	0.233	0.447	NAIP,MAP3K14,MAP2K7,Naip1 (includes others),NFKBIE,NFKB2,NFKB1,CDK1,FAS,BAK1,NFKBID,PLCG2,CYCS,RPS6KA1,CASP8,NFKBIB,BCL2A1,TNFRSF1B,TNF,BIRC3,CASP7
Allograft Rejection Signaling	4.5	0.238	NA	IFNG,H2-T22,H2-T24,HLA-A,H2-K2/H2-Q9,HLA-DQB1,FAS,CD28,PRF1,CD80,CD40,HLA-DMA,IL2,HLA-DMB,HLA-DRA,FCER1G,CD86,HLA-F,TNF,HLA-E
p38 MAPK Signaling	4.46	0.21	3.838	IL1A,TIFA,IL36A,MAPKAPK5,IRAK3,IL1R1,CREB5,MAPK11,FAS,IL18RAP,IL1R2,IL33,DAXX,IL36G,H3F3A/H3F3B,IL1RN,DUSP1,RPS6KB2,IL1B,MAP4K1,RPS6KA1,TNFRSF1B,STAT1,TNF,HIST2H3C
UVA-Induced MAPK Signaling	4.38	0.217	3.545	PLCB2,PDIA3,PARP10,ART1,NOTUM,PIK3R5,PARP12,PLCL2,TLR9,MAPK11,PARP9,PIK3R3,SMPD5,PLCB4,PLCG2,RPS6KB2,PIK3R6,PIK3CD,CYCS,RPS6KA1,PIK3R2,STAT1,PARP14
Role of IL-17A in Psoriasis	4.36	0.538	NA	CXCL3,S100A9,CCL20,S100A8,IL17RA,CXCL6,IL17A
NF-κB Activation by Viruses	4.26	0.23	3.9	MAP3K14,CCR5,NFKBIE,ITGA2,PIK3R5,ITGA5,NFKB2,NFKB1,TLR9,ITGAL,TNFRSF14,PIK3R3,ITGB2,NFKBID,LCK,PIK3R6,PIK3CD,PIK3R2,NFKBIB,ITGA4
Antioxidant Action of Vitamin C	4.25	0.213	-3.441	PLCB2,PDIA3,NFKBIE,NOTUM,PLCL2,NFKB2,NFKB1,MAPK11,SLC2A4,PLA2G7,GSTO1,TXNRD1,PLBD1,PLD4,CSF2RB,NFKBID,PLCB4,CSF2RA,PLCG2,NFKBIB,CSF2,TXNRD2,TNF
IL-4 Signaling	4.11	0.225	NA	SOCS1,PTPN6,IL4R,IL2RG,IL13RA1,HLA-A,PIK3R5,HMGA1,HLA-DQB1,TLR9,INPP5D,PIK3R3,HLA-DMA,HLA-DMB,HLA-DRA,RPS6KB2,PIK3R6,PIK3CD,PIK3R2,JAK3
Superpathway of Inositol Phosphate Compounds	4.09	0.167	NA	SOCS3,PLCB2,PPP1R1A,PPFIBP2,PPP2R5B,PIK3R5,DUSP2,PTPRC,CD28,DUSP5,PPP1CC,LCK,PHOSPHO1,PDCD1,PTPRO,NUDT11,PTPN1,KIT,PIK3R2,IP6K2,PPP1CA,PTPN6,PP2D1,TLR9,INPP5D,PLD4,PIK3R3,PLCB4,PTPRH,CD80,DUSP1,PLCG2,ICOS,PIK3R6,CD86,VAV1,PIK3CD,PIK3AP1,SIRPA
JAK/Stat Signaling	4.05	0.229	2.065	SOCS1,SOCS3,PTPN6,PIK3R5,CEBPB,STAT3,IL6,NFKB2,NFKB1,TLR9,STAT4,PIK3R3,PTPN1,PIK3R6,PIK3CD,STAT2,PIK3R2,STAT1,JAK3
OX40 Signaling Pathway	3.97	0.22	-0.632	CD247,H2-T22,H2-T24,TNFRSF4,HLA-A,H2-K2/H2-Q9,NFKBIE,NFKB2,HLA-DQB1,NFKB1,NFKBID,HLA-DMA,IL2,HLA-DMB,HLA-DRA,FCER1G,TRAF5,NFKBIB,HLA-F,HLA-E
Glucocorticoid Receptor Signaling	3.93	0.156	NA	CD247,BGLAP,ICAM1,POLR2D,NFKBIE,SLPI,PIK3R5,CCL5,IL6,POLR2B,HSPA5,NFKB1,FCGR1A,MAPK11,IL1R2,CXCL3,CCL2,IL2,PIK3R2,SERPINE1,NOS2,STAT1,NFKBIB,MAP3K14,TAF9,IFNG,MAP2K7,VCAM1,RAC1,CEBPB,STAT3,CCL11,TLR9,PIK3R3,NFKBID,IL1RN,DUSP1,PIK3R6,IL1B,PIK3CD,PTGS2,JAK3,CSF2,A2M,TNF
CTLA4 Signaling in Cytotoxic T Lymphocytes	3.91	0.212	NA	CD247,PTPN6,HLA-A,PPP2R5B,PIK3R5,TLR9,CTLA4,PIK3R3,CD28,LCK,CD80,PPM1J,SYK,ZAP70,PPP2R2B,PIK3R6,FCER1G,CD86,PIK3CD,PIK3R2,LCP2
G-Protein Coupled Receptor Signaling	3.86	0.158	NA	PLCB2,PTGER3,DUSP6,NFKBIE,PIK3R5,HTR1D,NFKB1,LTB4R,ADCY5,CNR2,HTR7,RGS14,SMPDL3B,PIK3R2,ADORA1,NFKBIB,APEX1,HCAR2,HRH2,PDE2A,PDE4C,FPR2,RGS16,NFKB2,STAT3,CREB5,TLR9,FPR1,PIK3R3,GABBR2,NFKBID,P2RY13,PLCB4,AVPR2,DUSP1,PIK3R6,P2RY12,PIK3CD,MAP3K8,DUSP4,RPS6KA1,ADORA2A,AGTR2
Role of NANOG in Mammalian Embryonic Stem Cell Pluripotency	3.83	0.197	2.714	FZD10,LIF,SMAD9,WNT3,BMP3,BMP8A,BMP2,PIK3R5,STAT3,FOXD3,TLR9,BMP5,PIK3R3,WNT3A,NANOG,FZD6,PIK3R6,BMP7,PIK3CD,PIK3R2,JAK3,FZD2,GATA4,WNT5A
fMLP Signaling in Neutrophils	3.77	0.195	2.4	PLCB2,ARPC1B,NFKBIE,ARPC5,RAC1,FPR2,PIK3R5,NFKB2,NFKB1,TLR9,GNG10,FPR1,PIK3R3,NFKBID,PLCB4,NCF1,WAS,NCF2,CYBB,PIK3R6,PIK3CD,PIK3R2,NFKBIB,ARPC4
Lymphotoxin β Receptor Signaling	3.73	0.239	2.496	MAP3K14,VCAM1,RELB,PIK3R5,NFKB2,NFKB1,TLR9,PIK3R3,NFKBID,PIK3R6,PIK3CD,CYCS,PIK3R2,TRAF5,TNFSF14,TRAF1
T Cell Receptor Signaling	3.73	0.202	NA	CD247,RAC1,PIK3R5,MALT1,NFKB2,NFKB1,TLR9,CTLA4,PTPRC,TEC,PIK3R3,BTK,CD28,LCK,PTPRH,CARD11,ZAP70,PIK3R6,PIK3CD,VAV1,PIK3R2,LCP2
PPAR Signaling	3.7	0.211	-4.472	MAP3K14,IL1A,NFKBIE,IL36A,IL1R1,NFKB2,NFKB1,IL18RAP,AIP,IL33,IL1R2,NFKBID,IL36G,IL1RN,IL1B,PTGS2,NFKBIB,TNFRSF1B,TNF,TNFRSF11B
Xenobiotic Metabolism Signaling	3.66	0.153	NA	MAP3K15,IL1A,UGT1A6,GSTM5,GSTA5,PPP2R5B,PIK3R5,IL6,FMO5,NFKB1,MAPK11,ALDH1A3,Gstm3,PPM1J,NR1I3,HS3ST1,PIK3R2,NOS2,ALDH3A1,ALDH6A1,MAP3K14,MAP2K7,UGT2B17,UGT1A3,NFKB2,UGT1A4,TLR9,UGT1A1,GSTO1,AIP,PIK3R3,MAP3K12,FTL,ALDH1L2,SMOX,PPP2R2B,ALDH1A2,PIK3R6,IL1B,PIK3CD,MAP3K8,TNF,UGT1A7 (includes others),GSTP1
HIF1α Signaling	3.64	0.195	NA	MMP7,MMP28,MMP3,PIK3R5,VEGFB,MMP10,MMP13,HIF1A,NOS3,MMP25,TLR9,MAPK11,SLC2A4,MMP24,PIK3R3,VEGFA,MMP8,PIK3R6,PIK3CD,PIK3R2,LDHA,NOS2,APEX1
LPS/IL-1 Mediated Inhibition of RXR Function	3.62	0.163	1.807	IL1A,GSTM5,CPT1B,GSTA5,APOC2,FMO5,HMGCS2,IL1R2,IL36G,ACSBG1,ALDH1A3,Gstm3,NR1I3,HS3ST1,LBP,FABP3,TNFRSF1B,ALDH3A1,ALDH6A1,TNFRSF11B,MAP2K7,MYD88,IL36A,IL1R1,GSTO1,IL18RAP,IL33,ALDH1L2,IL1RN,SMOX,Cyp4a14,ALDH1A2,IL1B,CD14,TNF,GSTP1
3-phosphoinositide Biosynthesis	3.51	0.166	NA	SOCS3,PPP1R1A,PPFIBP2,PPP2R5B,PIK3R5,DUSP2,PTPRC,CD28,DUSP5,LCK,PPP1CC,PHOSPHO1,PDCD1,NUDT11,PTPRO,PTPN1,KIT,PIK3R2,PPP1CA,PTPN6,PP2D1,TLR9,PIK3R3,PTPRH,CD80,DUSP1,ICOS,PIK3R6,CD86,VAV1,PIK3AP1,PIK3CD,SIRPA
Reelin Signaling in Neurons	3.43	0.207	NA	MAP2K7,ITGA2,PIK3R5,ITGA5,DAB1,TLR9,ITGAL,PIK3R3,ITGB2,LCK,CNR2,LYN,HCK,PIK3R6,PIK3CD,MAP4K1,PIK3R2,FGR,ITGA4
Caveolar-mediated Endocytosis Signaling	3.43	0.225	NA	ITGAD,FLNB,HLA-A,ITGA2,CD48,ITGA5,ITGAL,ITGB7,ITGB2,ALB,ITGAM,PTPN1,ACTG2,ACTC1,ITGA4,ITGAX
April Mediated Signaling	3.4	0.282	0.302	NFKBID,MAP3K14,MAP2K7,TNFSF13,NFKBIE,TRAF5,NFKB2,NFKBIB,NFKB1,MAPK11,TRAF1
Inhibition of Matrix Metalloproteases	3.4	0.282	NA	TIMP4,MMP7,MMP28,MMP3,TIMP1,MMP8,MMP13,MMP10,MMP25,A2M,MMP24
Wnt/Ca+ pathway	3.39	0.241	0	FZD10,PLCB2,PDIA3,NOTUM,NFKB2,PLCL2,NFKB1,CREB5,DVL2,PLCB4,PLCG2,FZD6,FZD2,WNT5A
Acute Myeloid Leukemia Signaling	3.37	0.204	0.243	CSF3R,MAP2K7,PIK3R5,STAT3,NFKB2,NFKB1,TLR9,CSF1R,SPI1,PIK3R3,CSF2RB,PIM1,CSF2RA,RPS6KB2,PIK3R6,KIT,PIK3CD,PIK3R2,PML
Pathogenesis of Multiple Sclerosis	3.31	0.556	NA	CXCL10,CCR1,CCR5,CCL4,CCL5
EIF2 Signaling	3.3	0.158	1.961	RPS23,PIK3R5,HSPA5,RPS7,VEGFA,PPP1CC,RPL35,RPL13,UBA52,NKX6-2,Rpl39l,PIK3R2,ACTG2,RPS12,PPP1CA,ACTC1,RPL32,ATF3,RPL17,RPL30,EIF3J,RPL12,TLR9,RPL9,FAU,RPL27,RPS6,PIK3R3,WARS,PIK3R6,RPS27A,PIK3CD,RPL37,RPL13A,RPL41
Cell Cycle Control of Chromosomal Replication	3.29	0.275	NA	MCM5,MCM3,LIG1,MCM6,CDC45,PCNA,MCM2,TOP2A,DNA2,MCM4,ORC1
Aryl Hydrocarbon Receptor Signaling	3.29	0.179	2.887	IL1A,GSTM5,TFF1,GSTA5,IL6,NFKB1,FAS,CHEK1,TGM2,CTSD,CCNA2,CCND3,Gstm3,ALDH1A3,ALDH3A1,ALDH6A1,NFKB2,GSTO1,AIP,ALDH1L2,ALDH1A2,E2F1,IL1B,TNF,GSTP1
RANK Signaling in Osteoclasts	3.27	0.196	2.183	MAP3K15,MAP3K14,MAP2K7,TNFSF11,NFKBIE,PIK3R5,NFKB2,NFKB1,TLR9,MAPK11,PIK3R3,MAP3K12,NFKBID,PIK3R6,MAP3K8,PIK3CD,PIK3R2,TRAF5,NFKBIB,BIRC3
Sphingosine-1-phosphate Signaling	3.26	0.184	1.528	PLCB2,PDIA3,RAC1,NOTUM,PIK3R5,CASP4,PLCL2,TLR9,PIK3R3,SMPD5,NAAA,PLCB4,RHOG,ADCY5,ACER1,PLCG2,PIK3R6,CASP1,PIK3CD,PIK3R2,CASP8,RHOF,CASP7
CD27 Signaling in Lymphocytes	3.26	0.245	0	MAP3K14,MAP3K15,MAP2K7,NFKBIE,NFKB2,NFKB1,MAP3K12,NFKBID,CYCS,MAP3K8,TRAF5,CASP8,NFKBIB
p53 Signaling	3.19	0.189	-0.471	GADD45B,JMY,HDAC1,PIK3R5,HIF1A,TLR9,FAS,CHEK1,SCO2,PIK3R3,PCNA,THBS1,E2F1,ADGRB1,PIK3R6,PIK3CD,PIK3R2,SERPINB5,BRCA1,PML,DRAM1
ERK/MAPK Signaling	3.19	0.161	1.061	RAP1B,DUSP6,PPP2R5B,PIK3R5,DUSP2,PPP1CC,ELF3,PPM1J,PIK3R2,STAT1,PPP1CA,ITGA4,HIST2H3C,ITGA2,RAC1,ITGA5,MAPKAPK5,STAT3,TLR9,CREB5,PIK3R3,PPP1R3D,TLN2,H3F3A/H3F3B,PAK3,DUSP1,PLCG2,PPP2R2B,PIK3R6,PIK3CD,DUSP4,RPS6KA1
B Cell Development	3.18	0.286	NA	PTPRC,CD40,CD80,HLA-DMA,HLA-A,HLA-DRA,HLA-DMB,CD86,DNTT,HLA-DQB1
Neuroprotective Role of THOP1 in Alzheimer's Disease	3.17	0.185	1.5	HGFAC,KNG1,GZMA,IFNG,PRSS57,KLK3,HLA-A,PRSS22,PRSS12,HTRA3,F7,SERPINA3,Prss32,IDE,Gzmb,C1R,PRTN3,TPSG1,TMPRSS11E,HLA-F,HLA-E,PRSS27
Tumoricidal Function of Hepatic Natural Killer Cells	3.14	0.333	1.633	PRF1,SERPINB9,ICAM1,CYCS,CASP8,ITGAL,CASP7,FAS
Role of JAK1, JAK2 and TYK2 in Interferon Signaling	3.14	0.333	NA	SOCS1,IFNG,PTPN6,STAT2,STAT3,NFKB2,STAT1,NFKB1
Type II Diabetes Mellitus Signaling	3.11	0.18	2.828	SOCS1,SOCS3,MAP3K14,MAP2K7,NFKBIE,PIK3R5,CEBPB,NFKB2,NFKB1,TLR9,SLC2A4,PIK3R3,SMPD5,NFKBID,ACSBG1,PIK3R6,ABCC8,PIK3CD,PIK3R2,NFKBIB,TNFRSF1B,TNF,TNFRSF11B
Molecular Mechanisms of Cancer	3.1	0.138	NA	PLCB2,Naip1 (includes others),WNT3,RHOG,CCND3,ADCY5,NFKBIB,BRCA1,BIRC3,FZD2,E2F2,ITGA4,SMAD9,BMP8A,RAC1,ITGA5,NFKB2,TLR9,PIK3R3,NFKBID,DAXX,E2F1,FZD6,PIK3R6,PIK3CD,RAP1B,FZD10,NFKBIE,BMP2,BMP3,PIK3R5,HIF1A,NFKB1,MAPK11,FAS,CHEK1,PIK3R2,CASP8,RHOF,NAIP,ITGA2,BMP5,BAK1,PLCB4,WNT3A,PAK3,CYCS,BMP7,JAK3,CASP7,WNT5A,CTNND1
Paxillin Signaling	3.09	0.186	1.291	ITGAD,ITGA2,RAC1,PIK3R5,ITGA5,TLR9,MAPK11,ITGAL,ITGB7,PIK3R3,ITGB2,ITGAM,TLN2,PAK3,PIK3R6,PIK3CD,ACTG2,PIK3R2,ACTC1,ITGA4,ITGAX
IL-17A Signaling in Gastric Cells	3	0.32	NA	CXCL10,CCL20,CCL5,IL17RA,NFKB1,MAPK11,TNF,IL17A
HGF Signaling	2.98	0.183	2.982	RAP1B,MAP3K15,MAP3K14,MAP2K7,ITGA2,RAC1,PIK3R5,ITGA5,IL6,STAT3,TLR9,PIK3R3,MAP3K12,ELF3,PLCG2,PIK3R6,MAP3K8,PIK3CD,PTGS2,PIK3R2,ITGA4
Complement System	2.98	0.27	1.89	C1R,C4A/C4B,ITGB2,MASP2,C5AR1,C3,ITGAM,C1S,CFB,ITGAX
Small Cell Lung Cancer Signaling	2.97	0.2	NA	NFKBIE,PIK3R5,NFKB2,NFKB1,TLR9,PIK3R3,NFKBID,E2F1,CKS1B,PIK3R6,CYCS,PIK3CD,PTGS2,PIK3R2,TRAF5,NFKBIB,TRAF1
Ceramide Signaling	2.94	0.194	1.213	PPP2R5B,PIK3R5,CERK,NFKB2,NFKB1,TLR9,PIK3R3,SMPD5,CTSD,PPM1J,PPP2R2B,PIK3R6,CYCS,PIK3CD,PIK3R2,TNFRSF1B,TNF,TNFRSF11B
IL-2 Signaling	2.93	0.219	2.138	SOCS1,IL2RG,PIK3R5,TLR9,PIK3R3,LCK,IL2,SYK,PIK3R6,IL2RA,PIK3CD,PIK3R2,JAK3,IL2RB
Role of RIG1-like Receptors in Antiviral Innate Immunity	2.91	0.25	2.121	IFIH1,DHX58,NFKBID,IRF7,NFKBIE,DDX58,NFKB2,CASP8,NFKBIB,NFKB1,TRIM25
Role of PI3K/AKT Signaling in the Pathogenesis of Influenza	2.89	0.203	1.291	IFNG,CCR5,NFKBIE,PIK3R5,CCL5,NFKB2,NFKB1,TLR9,PIK3R3,NFKBID,PIK3R6,PIK3CD,PIK3R2,NFKBIB,PLAC8,Ifnz (includes others)
PEDF Signaling	2.85	0.195	2.673	NFKBIE,RAC1,PIK3R5,NFKB2,NFKB1,TLR9,MAPK11,FAS,PIK3R3,NFKBID,PIK3R6,DOCK3,PIK3CD,PIK3R2,CASP8,NFKBIB,CASP7
Regulation of IL-2 Expression in Activated and Anergic T Lymphocytes	2.83	0.2	NA	CD247,CD28,NFKBID,MAP2K7,CD80,CARD11,IL2,PLCG2,NFKBIE,ZAP70,RAC1,VAV1,MALT1,NFKB2,NFKBIB,NFKB1
Axonal Guidance Signaling	2.82	0.131	NA	PLCB2,WNT3,MMP3,Adam26a/Adam26b,ARPC5,MMP13,TUBB,ADAM8,VEGFA,PLXNB2,FZD2,ADAMTS4,ITGA4,TUBB3,FES,BMP8A,RAC1,ITGA5,PLCL2,HHIP,TLR9,ADAMTS9,GNG10,MYL9,PIK3R3,PLCG2,FZD6,PIK3R6,PIK3CD,RAP1B,FZD10,MMP7,RND1,ARPC1B,PDIA3,BMP2,BMP3,PIK3R5,NOTUM,VEGFB,MMP8,SEMA3B,PIK3R2,SHANK2,ADAMTS13,CXCR4,ITGA2,MMP10,BMP5,PLCB4,SEMA4D,WNT3A,PAK3,WAS,SEMA4G,BMP7,ARPC4,WNT5A,SEMA7A
GM-CSF Signaling	2.81	0.205	3.207	PIK3R5,STAT3,TLR9,PIK3R3,CSF2RB,PIM1,CSF2RA,LYN,HCK,PIK3R6,PIK3CD,PIK3R2,CSF2,STAT1,BCL2A1
Extrinsic Prothrombin Activation Pathway	2.76	0.375	NA	F10,F5,F13A1,FGB,F7,FGA
FcγRIIB Signaling in B Lymphocytes	2.73	0.226	2.111	BTK,PIK3R3,PLCG2,SYK,LYN,PIK3R5,PIK3R6,PIK3CD,PIK3R2,TLR9,FCGR2B,INPP5D
Noradrenaline and Adrenaline Degradation	2.7	0.25	NA	ADH7,ALDH1L2,DHRS9,ALDH1A3,SMOX,COMT,ALDH1A2,ADH1C,ALDH3A1,LRTOMT
Retinoate Biosynthesis I	2.66	0.265	NA	ADH7,DHRS9,RDH10,ALDH1A3,BMP2,ALDH1A2,ADH1C,RDH5,AKR1B10
Mouse Embryonic Stem Cell Pluripotency	2.66	0.179	0.688	FZD10,LIF,SMAD9,PIK3R5,STAT3,FOXD3,TLR9,MAPK11,PIK3R3,DVL2,WNT3A,NANOG,FZD6,PIK3R6,PIK3CD,PIK3R2,JAK3,FZD2,ID4
Growth Hormone Signaling	2.65	0.193	1.807	SOCS1,SOCS3,PTPN6,PIK3R5,STAT3,TLR9,SLC2A4,PIK3R3,PLCG2,RPS6KB2,PIK3R6,PIK3CD,RPS6KA1,PIK3R2,STAT1,A2M
B Cell Activating Factor Signaling	2.61	0.244	1.134	NFKBID,MAP3K14,MAP2K7,NFKBIE,TRAF5,NFKB2,NFKBIB,NFKB1,MAPK11,TRAF1
Primary Immunodeficiency Signaling	2.59	0.229	NA	PTPRC,BTK,IL2RG,LCK,CD40,ZAP70,ICOS,CIITA,JAK3,TAP1,TAP2
Clathrin-mediated Endocytosis Signaling	2.58	0.151	NA	ARPC1B,APOF,ARPC5,PIK3R5,VEGFB,APOC2,ITGB7,VEGFA,LYZ,UBA52,FGF23,SERPINA1,S100A8,PIK3R2,ACTG2,ACTC1,RAB4B,RAC1,ITGA5,TLR9,FGF1,UBD,PIK3R3,ITGB2,ALB,PIK3R6,RPS27A,PIK3CD,CLU,ARPC4
PI3K/AKT Signaling	2.52	0.168	2.683	NFKBIE,PPP2R5B,ITGA2,ITGA5,NFKB2,NOS3,NFKB1,INPP5D,PIK3R3,NFKBID,NANOG,PPM1J,PPP2R2B,RPS6KB2,MAP3K8,PIK3CD,PTGS2,PIK3R2,NFKBIB,JAK3,ITGA4
Rac Signaling	2.52	0.171	3.13	MAP2K7,ARPC1B,ARPC5,ITGA2,RAC1,PIK3R5,ITGA5,NFKB2,NFKB1,TLR9,PIK3R3,PAK3,NCF2,CYBB,PIK3R6,CD44,PIK3CD,PIK3R2,ARPC4,ITGA4
VDR/RXR Activation	2.51	0.192	2.333	SERPINB1,IFNG,BGLAP,TNFSF11,SPP1,IL12A,CCL5,CEBPB,CXCL10,IL2,MXD1,CD14,VDR,SEMA3B,CSF2
FXR/RXR Activation	2.48	0.167	NA	KNG1,TTR,IL1A,C3,APOH,APOF,IL36A,APOC2,IL33,C4A/C4B,ALB,IL36G,ITIH4,IL1RN,SAA1,IL1B,SERPINA1,GC,FGA,TNF,CLU
Pancreatic Adenocarcinoma Signaling	2.47	0.169	3.153	RAC1,PIK3R5,VEGFB,HBEGF,NFKB2,STAT3,NFKB1,TLR9,RAD51,PIK3R3,VEGFA,PLD4,E2F1,PIK3R6,PIK3CD,PTGS2,PIK3R2,STAT1,JAK3,E2F2
Virus Entry via Endocytic Pathways	2.47	0.176	NA	FLNB,HLA-A,ITGA2,RAC1,PIK3R5,ITGA5,TLR9,ITGAL,ITGB7,PIK3R3,ITGB2,PLCG2,PIK3R6,PIK3CD,ACTG2,PIK3R2,ACTC1,ITGA4
LPS-stimulated MAPK Signaling	2.44	0.184	2.84	MAP3K14,NFKBIE,RAC1,PIK3R5,NFKB2,NFKB1,TLR9,MAPK11,PIK3R3,NFKBID,PIK3R6,CD14,PIK3CD,PIK3R2,LBP,NFKBIB
ILK Signaling	2.39	0.148	1	FLNB,BMP2,PPP2R5B,PIK3R5,VEGFB,HIF1A,NFKB1,ITGB7,VEGFA,RHOG,PPM1J,PIK3R2,ACTG2,RHOF,NOS2,ACTC1,LIMS2,NFKB2,TLR9,CREB5,PIK3R3,MYL9,ITGB2,MYH2,PPP2R2B,PIK3R6,PIK3CD,PTGS2,TNF
NGF Signaling	2.39	0.167	3.13	RAP1B,MAP3K15,MAP3K14,RAC1,PIK3R5,NFKB2,CREB5,NFKB1,TLR9,PIK3R3,SMPD5,MAP3K12,RHOG,PLCG2,RPS6KB2,PIK3R6,MAP3K8,PIK3CD,RPS6KA1,PIK3R2
IL-8 Signaling	2.36	0.147	3.922	PLCB2,ICAM1,PIK3R5,VEGFB,NFKB1,VEGFA,RHOG,CCND3,CYBB,PIK3R2,RHOF,NFKBIB,VCAM1,RAC1,HBEGF,IRAK3,TLR9,CSTB,GNG10,PIK3R3,MYL9,PLD4,ITGB2,ITGAM,NCF2,PIK3R6,PIK3CD,PTGS2,ITGAX
Erythropoietin Signaling	2.35	0.185	NA	SOCS1,SOCS3,PTPN6,NFKBIE,PIK3R5,NFKB2,NFKB1,TLR9,PIK3R3,NFKBID,PLCG2,PIK3R6,PIK3CD,PIK3R2,NFKBIB
Role of JAK family kinases in IL-6-type Cytokine Signaling	2.32	0.28	NA	SOCS1,SOCS3,OSM,IL6,STAT3,STAT1,MAPK11
Nur77 Signaling in T Lymphocytes	2.32	0.203	NA	CD247,CD28,CD80,HLA-DMA,HLA-A,HLA-DRA,HDAC1,HLA-DMB,FCER1G,CD86,CYCS,HLA-DQB1
Renin-Angiotensin Signaling	2.3	0.164	2.357	PTPN6,RAC1,PIK3R5,CCL5,NFKB2,STAT3,NFKB1,TLR9,MAPK11,PIK3R3,CCL2,PAK3,ADCY5,PLCG2,PIK3R6,PIK3CD,PIK3R2,STAT1,TNF,AGTR2
Superpathway of Citrulline Metabolism	2.27	0.357	NA	LOC102724788/PRODH,ASS1,NOS3,NOS2,ARG1
Serotonin Degradation	2.26	0.187	NA	UGT1A6,UGT2B17,ADH1C,UGT1A3,UGT1A4,UGT1A1,ADH7,DHRS9,ALDH1L2,ALDH1A3,SMOX,ALDH1A2,ALDH3A1,UGT1A7 (includes others)
Cytotoxic T Lymphocyte-mediated Apoptosis of Target Cells	2.26	0.25	1.89	CD247,PRF1,HLA-A,FCER1G,CYCS,CASP8,CASP7,FAS
4-1BB Signaling in T Lymphocytes	2.26	0.25	2.236	NFKBID,MAP3K14,NFKBIE,NFKB2,NFKBIB,NFKB1,MAPK11,TRAF1
p70S6K Signaling	2.24	0.159	1.964	IL4R,PLCB2,IL2RG,PDIA3,PPP2R5B,NOTUM,PIK3R5,PLCL2,TLR9,RPS6,PIK3R3,BTK,PLCB4,PPM1J,PLCG2,SYK,PPP2R2B,LYN,PIK3R6,PIK3CD,PIK3R2
Citrulline-Nitric Oxide Cycle	2.22	0.6	NA	ASS1,NOS3,NOS2
Hematopoiesis from Pluripotent Stem Cells	2.16	0.213	NA	CD247,IL1A,LIF,IL12A,IL2,FCER1G,IL6,CSF3,CSF2,IL11
Role of CHK Proteins in Cell Cycle Checkpoint Control	2.11	0.2	0	PCNA,RAD9A,PPM1J,PPP2R2B,E2F1,PPP2R5B,PLK1,BRCA1,CDK1,E2F2,CHEK1
Spermine Biosynthesis	2.11	1	NA	SMS,AMD1
L-DOPA Degradation	2.11	1	NA	COMT,LRTOMT
Angiopoietin Signaling	2.11	0.179	0	DOK2,NFKBIE,PIK3R5,NFKB2,NOS3,NFKB1,TLR9,PIK3R3,NFKBID,PAK3,PIK3R6,PIK3CD,PIK3R2,NFKBIB
Leptin Signaling in Obesity	2.1	0.174	1.414	SOCS3,PLCB2,PDIA3,NOTUM,PIK3R5,PLCL2,STAT3,TLR9,PIK3R3,PLCB4,ADCY5,PLCG2,PIK3R6,PIK3CD,PIK3R2
Fc Epsilon RI Signaling	2.09	0.16	2.668	MAP2K7,RAC1,PIK3R5,TLR9,MAPK11,INPP5D,PIK3R3,BTK,PLCG2,SYK,LYN,PIK3R6,FCER1G,PIK3CD,VAV1,PIK3R2,CSF2,TNF,LCP2
CNTF Signaling	2.08	0.19	2.309	PIK3R3,CNTF,CNTFR,PIK3R5,PIK3R6,RPS6KB2,PIK3CD,RPS6KA1,PIK3R2,STAT3,TLR9,STAT1
IL-15 Production	2.03	0.25	NA	IL6,MST1R,NFKB2,JAK3,STAT1,NFKB1,IRF1
Basal Cell Carcinoma Signaling	2.01	0.181	-1.89	FZD10,WNT3,BMP3,BMP2,BMP8A,HHIP,BMP5,DVL2,WNT3A,FZD6,BMP7,FZD2,WNT5A
Integrin Signaling	1.98	0.137	3.157	RAP1B,ARPC1B,ARPC5,PIK3R5,ITGB7,RHOG,PIK3R2,ACTG2,RHOF,ACTC1,ITGA4,ITGAD,ITGA2,RAC1,ITGA5,TLR9,ITGAL,PIK3R3,MYL9,ITGB2,TLN2,ITGAM,PAK3,WAS,TSPAN1,PLCG2,PIK3R6,PIK3CD,ARPC4,ITGAX
TR/RXR Activation	1.93	0.163	NA	PIK3R5,BCL3,HIF1A,TLR9,NCOA4,PIK3R3,ENO1,F10,HP,SLC16A3,PIK3R6,SLC16A2,PIK3CD,PIK3R2,FGA,RCAN2
Putrescine Degradation III	1.9	0.261	NA	ALDH1L2,ALDH1A3,SMOX,ALDH1A2,SAT1,ALDH3A1
FAK Signaling	1.89	0.162	NA	ITGA2,RAC1,PIK3R5,ITGA5,TLR9,PIK3R3,TLN2,PAK3,WAS,PLCG2,PIK3R6,PIK3CD,ACTG2,PIK3R2,ACTC1,ITGA4
Ubiquinol-10 Biosynthesis (Eukaryotic)	1.87	0.294	NA	CYP26B1,CYP7B1,GADL1,CYP4F11,ECHDC1
Eicosanoid Signaling	1.87	0.179	2.449	PLBD1,ALOX15,PTGES,LTB4R,PTGER3,LTB4R2,FPR2,CYSLTR1,ALOX5AP,PTGS2,ALOX5,PLA2G7
Glioblastoma Multiforme Signaling	1.87	0.144	1.091	FZD10,PLCB2,WNT3,PDIA3,RAC1,NOTUM,PIK3R5,PLCL2,TLR9,PIK3R3,PLCB4,WNT3A,RHOG,PLCG2,E2F1,FZD6,PIK3R6,PIK3CD,PIK3R2,RHOF,FZD2,E2F2,WNT5A
Human Embryonic Stem Cell Pluripotency	1.85	0.147	NA	FZD10,WNT3,KLK3,BMP3,BMP2,BMP8A,PIK3R5,FOXD3,TLR9,BMP5,INHBA,PIK3R3,WNT3A,NANOG,FZD6,PIK3R6,BMP7,PIK3CD,PIK3R2,FZD2,WNT5A
Docosahexaenoic Acid (DHA) Signaling	1.85	0.192	NA	PIK3R3,ALOX15,PIK3R5,PIK3R6,IL1B,CYCS,PIK3CD,PIK3R2,TLR9,BCL2A1
D-myo-inositol-5-phosphate Metabolism	1.84	0.143	NA	SOCS3,PTPN6,PLCB2,PPP1R1A,PPFIBP2,PPP2R5B,PP2D1,DUSP2,PTPRC,PLD4,DUSP5,PTPRH,PPP1CC,PLCB4,PHOSPHO1,NUDT11,DUSP1,PTPRO,PDCD1,PLCG2,PTPN1,PPP1CA,SIRPA
GDNF Family Ligand-Receptor Interactions	1.82	0.171	1.941	GFRA3,DOK2,PIK3R5,RAC1,DOK3,TLR9,PIK3R3,DOK4,PLCG2,PIK3R6,DOK7,PIK3CD,PIK3R2
Ovarian Cancer Signaling	1.82	0.146	NA	FZD10,MMP7,WNT3,PIK3R5,VEGFB,TLR9,RAD51,PIK3R3,VEGFA,WNT3A,E2F1,FZD6,RPS6KB2,PIK3R6,CD44,PIK3CD,PTGS2,PIK3R2,BRCA1,FZD2,WNT5A
IL-22 Signaling	1.8	0.25	1.633	SOCS3,IL22RA1,IL22,STAT3,STAT1,MAPK11
FLT3 Signaling in Hematopoietic Progenitor Cells	1.79	0.165	2.138	PIK3R5,STAT3,TLR9,CREB5,MAPK11,INPP5D,STAT4,PIK3R3,PIK3R6,STAT2,PIK3CD,RPS6KA1,PIK3R2,STAT1
Amyotrophic Lateral Sclerosis Signaling	1.76	0.153	NA	NAIP,Naip1 (includes others),GRIN3B,RAC1,PIK3R5,VEGFB,TLR9,PIK3R3,VEGFA,GRIN2C,PIK3R6,CASP1,PIK3CD,CYCS,PIK3R2,BIRC3,CASP7
Germ Cell-Sertoli Cell Junction Signaling	1.75	0.139	NA	MAP3K15,MAP3K14,MAP2K7,TUBB3,ITGA2,RAC1,PIK3R5,TUBB,TLR9,PLS1,PIK3R3,MAP3K12,RHOG,PAK3,PIK3R6,MAP3K8,PIK3CD,ACTG2,PIK3R2,RHOF,TNF,A2M,ACTC1,CTNND1
Glioma Invasiveness Signaling	1.73	0.171	2.309	PIK3R3,TIMP4,RHOG,TIMP1,CD44,PIK3R5,PIK3R6,PLAUR,PIK3CD,PIK3R2,RHOF,TLR9
Retinoic acid Mediated Apoptosis Signaling	1.73	0.177	2.714	IFNG,PARP10,ART1,TNFSF10,CYCS,PARP12,CASP8,PARP9,IRF1,PARP14,Ifnz (includes others)
Phagosome Maturation	1.7	0.142	NA	ATP6V0A4,ATP6V0C,CALR,TUBB3,PRDX5,HLA-A,TCIRG1,CTSW,DYNLT1,TUBB,TAP1,CTSF,CTSD,CTSA,CTSS,CTSH,HLA-DRA,NCF2,CYBB,VPS37B,CTSC
Prostate Cancer Signaling	1.68	0.156	NA	KLK3,NFKBIE,PIK3R5,NFKB2,NFKB1,TLR9,CREB5,PIK3R3,NFKBID,E2F1,PIK3R6,PIK3CD,PIK3R2,NFKBIB,GSTP1
Cdc42 Signaling	1.67	0.138	1.941	CD247,H2-T22,H2-T24,ARPC1B,HLA-A,H2-K2/H2-Q9,ARPC5,ITGA2,ITGA5,HLA-DQB1,MAPK11,MYL9,PAK3,HLA-DMA,WAS,HLA-DMB,HLA-DRA,FCER1G,VAV1,HLA-F,ARPC4,HLA-E,ITGA4
Bladder Cancer Signaling	1.67	0.159	NA	MMP7,MMP28,MMP3,MMP13,MMP10,VEGFB,MMP25,MMP24,FGF1,VEGFA,THBS1,MMP8,E2F1,FGF23
GADD45 Signaling	1.66	0.263	NA	PCNA,GADD45B,CCND3,BRCA1,CDK1
cAMP-mediated signaling	1.65	0.13	1.512	PTGER3,DUSP6,HTR1D,LTB4R,ADCY5,CNR2,HTR7,SMPDL3B,RGS14,ADORA1,APEX1,HCAR2,HRH2,PDE2A,PDE4C,FPR2,AKAP6,STAT3,CREB5,FPR1,P2RY13,GABBR2,AVPR2,DUSP1,P2RY12,DUSP4,RPS6KA1,ADORA2A,AGTR2
Guanosine Nucleotides Degradation III	1.65	0.308	NA	GDA,NT5C1A,XDH,PNP
Actin Nucleation by ARP-WASP Complex	1.63	0.179	3.162	RHOG,ARPC1B,WAS,ITGA2,ARPC5,RAC1,ITGA5,RHOF,ARPC4,ITGA4
P2Y Purigenic Receptor Signaling Pathway	1.61	0.143	1.414	PLCB2,PDIA3,NOTUM,PIK3R5,PLCL2,NFKB2,CREB5,NFKB1,TLR9,GNG10,PIK3R3,PLCB4,ADCY5,P2RY6,PLCG2,PIK3R6,P2RY12,PIK3CD,PIK3R2
Macropinocytosis Signaling	1.61	0.16	2.53	RAC1,PIK3R5,ITGA5,TLR9,CSF1R,ITGB7,PIK3R3,ITGB2,PLCG2,PIK3R6,CD14,PIK3CD,PIK3R2
Regulation of Actin-based Motility by Rho	1.59	0.156	1.604	MYL9,RHOG,PAK3,ARPC1B,WAS,ARPC5,ITGA2,RAC1,ITGA5,ACTG2,RHOF,ACTC1,ARPC4,ITGA4
Cell Cycle: G2/M DNA Damage Checkpoint Regulation	1.59	0.184	-1	CKS1B,TOP2A,CCNB2,PKMYT1,PLK1,RPS6KA1,BRCA1,CDK1,CHEK1
PCP pathway	1.59	0.169	-0.632	FZD10,DVL2,WNT3A,WNT3,RAC1,FZD6,JUND,JUNB,SDC4,FZD2,WNT5A
Adipogenesis pathway	1.58	0.142	NA	SAP18,FZD10,SMAD9,BMP2,HDAC1,mir-31,CEBPD,CEBPB,HIF1A,SLC2A4,FGF1,RUNX1T1,DLK1,FZD6,BMP7,RPS6KA1,FZD2,TNF,WNT5A
Oncostatin M Signaling	1.57	0.206	2.646	MMP3,MMP13,OSM,STAT3,JAK3,STAT1,CHI3L1
Role of JAK2 in Hormone-like Cytokine Signaling	1.57	0.206	NA	SOCS1,SOCS3,PTPN6,PTPN1,STAT3,STAT1,SIRPA
Purine Nucleotides Degradation II (Aerobic)	1.57	0.25	NA	GDA,IMPDH2,NT5C1A,XDH,PNP
Airway Pathology in Chronic Obstructive Pulmonary Disease	1.56	0.375	NA	CXCL3,MMP8,TNF
Tryptophan Degradation to 2-amino-3-carboxymuconate Semialdehyde	1.56	0.375	NA	KMO,HAAO,IDO1
Hypoxia Signaling in the Cardiovascular System	1.55	0.162	1.667	VEGFA,NFKBID,P4HB,NFKBIE,UBE2V1,HIF1A,NOS3,LDHA,NFKBIB,CREB5,SLC2A4,UBE2L6
Intrinsic Prothrombin Activation Pathway	1.55	0.19	1.89	KNG1,F10,F9,KLK3,F5,F13A1,FGB,FGA
Prolactin Signaling	1.53	0.157	1.732	SOCS1,SOCS3,PIK3R5,STAT3,CEBPB,TLR9,IRF1,PIK3R3,PLCG2,PIK3R6,PIK3CD,PIK3R2,STAT1
Renal Cell Carcinoma Signaling	1.53	0.157	1.414	RAC1,PIK3R5,HIF1A,TLR9,PIK3R3,VEGFA,UBD,PAK3,UBA52,PIK3R6,RPS27A,PIK3CD,PIK3R2
Urate Biosynthesis/Inosine 5'-phosphate Degradation	1.53	0.286	NA	IMPDH2,NT5C1A,XDH,PNP
Relaxin Signaling	1.52	0.136	1.5	RAP1B,PDE2A,PDE4C,NFKBIE,PIK3R5,NFKB2,NOS3,NFKB1,TLR9,GNG10,PIK3R3,VEGFA,NFKBID,ADCY5,PIK3R6,PIK3CD,SMPDL3B,PIK3R2,NFKBIB,NOS2,APEX1
IL-1 Signaling	1.51	0.152	2.496	MAP3K14,IL1A,MAP2K7,MYD88,NFKBIE,IRAK3,NFKB2,IL1R1,NFKB1,MAPK11,GNG10,NFKBID,ADCY5,NFKBIB
MIF-mediated Glucocorticoid Regulation	1.51	0.2	2.449	NFKBID,NFKBIE,CD14,PTGS2,NFKB2,NFKBIB,NFKB1
mTOR Signaling	1.51	0.129	2.183	PPP2R5B,RPS23,PIK3R5,VEGFB,HIF1A,VEGFA,RPS7,RHOG,PPM1J,RPS6KB2,PIK3R2,RHOF,RPS12,RAC1,EIF3J,TLR9,FAU,PIK3R3,RPS6,PLD4,PPP2R2B,PIK3R6,RPS27A,PIK3CD,RPS6KA1,ARHGAP8/PRR5-ARHGAP8
MIF Regulation of Innate Immunity	1.49	0.186	2.828	NFKBID,NFKBIE,CD14,PTGS2,NFKB2,NFKBIB,NOS2,NFKB1
Role of p14/p19ARF in Tumor Suppression	1.49	0.186	-2.121	PIK3R3,E2F1,RAC1,PIK3R5,PIK3R6,PIK3CD,PIK3R2,TLR9
Telomerase Signaling	1.46	0.144	1.604	IL2RG,HDAC1,PPP2R5B,PIK3R5,TLR9,PIK3R3,ELF3,IL2,PPM1J,PPP2R2B,E2F1,PIK3R6,IL2RA,PIK3CD,PIK3R2,IL2RB
Dopamine Degradation	1.45	0.194	NA	ALDH1L2,ALDH1A3,SMOX,COMT,ALDH1A2,ALDH3A1,LRTOMT
Regulation of eIF4 and p70S6K Signaling	1.45	0.134	1.387	RPS23,PPP2R5B,ITGA2,PIK3R5,EIF3J,ITGA5,TLR9,MAPK11,FAU,RPS6,PIK3R3,RPS7,EIF4EBP3,PPM1J,PPP2R2B,PIK3R6,RPS27A,PIK3CD,PIK3R2,RPS12,ITGA4
SAPK/JNK Signaling	1.41	0.144	2.324	MAP4K2,MAP2K7,RAC1,PIK3R5,TLR9,PIK3R3,MAP3K12,DAXX,LCK,PIK3R6,FCER1G,DUSP4,MAP4K1,PIK3CD,PIK3R2
Cellular Effects of Sildenafil (Viagra)	1.4	0.137	NA	PLCB2,PDE2A,PDE4C,PDIA3,SLC4A11,NOTUM,PLCL2,NOS3,KCNH2,MYL9,PLCB4,KCNN1,MYH2,ADCY5,PLCG2,CACNG7,ACTG2,ACTC1
Fatty Acid α-oxidation	1.4	0.227	NA	ALDH1L2,ALDH1A3,ALDH1A2,PTGS2,ALDH3A1
Ethanol Degradation II	1.39	0.189	NA	ADH7,ALDH1L2,DHRS9,ALDH1A3,ALDH1A2,ADH1C,ALDH3A1
Semaphorin Signaling in Neurons	1.39	0.17	NA	RND1,RHOG,SEMA4D,PAK3,FES,DPYSL4,RAC1,RHOF,SEMA7A
Arsenate Detoxification I (Glutaredoxin)	1.38	0.5	NA	PNP,GSTO1
Spermine and Spermidine Degradation I	1.38	0.5	NA	SMOX,SAT1
Phospholipases	1.36	0.161	NA	PLBD1,PLD4,PLCB4,PLCB2,PDIA3,PLCG2,NOTUM,LIPG,PLCL2,PLA2G7
Actin Cytoskeleton Signaling	1.35	0.123	1.706	KNG1,ARPC1B,ARPC5,PIK3R5,FGF23,LBP,ACTG2,PIK3R2,ACTC1,ITGA4,ITGA2,RAC1,ITGA5,TLR9,FGF1,PIK3R3,MYL9,TLN2,MYH2,PAK3,WAS,PIK3R6,CD14,PIK3CD,VAV1,NCKAP1L,ARPC4,MSN
Neuropathic Pain Signaling In Dorsal Horn Neurons	1.34	0.139	1	PLCB2,GRIN3B,PDIA3,NOTUM,PIK3R5,PLCL2,TLR9,KCNH2,PIK3R3,PLCB4,KCNN1,GRIN2C,PLCG2,PIK3R6,PIK3CD,PIK3R2
PPARα/RXRα Activation	1.34	0.128	-2.065	MAP3K14,MAP2K7,PLCB2,PDIA3,CPT1B,NFKBIE,NOTUM,BCL3,PLCL2,IL1R1,NFKB2,IL6,NFKB1,IL18RAP,AIP,IL1R2,NFKBID,PLCB4,HELZ2,ADCY5,PLCG2,IL1B,NFKBIB
Chemokine Signaling	1.34	0.155	2.714	CCR3,PLCB4,PLCB2,CCR5,CCL4,CCL2,CXCR4,PLCG2,CCL5,CCL11,MAPK11
Granzyme B Signaling	1.33	0.25	NA	PRF1,CYCS,CASP8,LMNB1
Vitamin-C Transport	1.33	0.25	NA	TXNRD2,SLC2A4,TXNRD1,GSTO1
D-myo-inositol (1,4,5,6)-Tetrakisphosphate Biosynthesis	1.33	0.133	NA	SOCS3,PTPN6,PPP1R1A,PPFIBP2,PPP2R5B,PP2D1,DUSP2,PTPRC,PPP1CC,PTPRH,DUSP5,PHOSPHO1,NUDT11,PTPRO,PDCD1,DUSP1,PTPN1,PPP1CA,SIRPA
D-myo-inositol (3,4,5,6)-tetrakisphosphate Biosynthesis	1.33	0.133	NA	SOCS3,PTPN6,PPP1R1A,PPFIBP2,PPP2R5B,PP2D1,DUSP2,PTPRC,PPP1CC,PTPRH,DUSP5,PHOSPHO1,NUDT11,PTPRO,PDCD1,DUSP1,PTPN1,PPP1CA,SIRPA
Endothelin-1 Signaling	1.33	0.126	3.674	PLCB2,PDIA3,NOTUM,PIK3R5,CASP4,PLCL2,NOS3,TLR9,MAPK11,PLA2G7,PLBD1,PIK3R3,PLD4,PLCB4,ADCY5,PLCG2,PIK3R6,CASP1,PIK3CD,PTGS2,PIK3R2,CASP8,NOS2,CASP7
Protein Kinase A Signaling	1.32	0.114	0	RAP1B,FLNB,PLCB2,PDIA3,DUSP6,NFKBIE,NOTUM,UBASH3B,NOS3,NFKB1,DUSP2,PTPRC,DUSP5,PPP1CC,PTPRO,ADCY5,PTPN1,SMPDL3B,NFKBIB,PPP1CA,APEX1,HIST2H3C,PDE2A,PTPN6,PDE4C,AKAP6,PLCL2,NFKB2,CREB5,GNG10,MYL9,EPM2A,NFKBID,PTPRH,PPP1R3D,PLCB4,PTPRU,PYGM,MYH2,H3F3A/H3F3B,DUSP1,PLCG2,DUSP4,PTGS2,SIRPA
