# Supplementary material for: Mucosal infection rewires TNFɑ signaling dynamics to skew susceptibility to recurrence
Source: eLife. 2019 Aug 20;8:e46677. doi: 10.7554/eLife.46677 (PMC6701943; doi:10.7554/eLife.46677)
Supplement: Supplementary file 2. — ‘Expr Log Ratio”indicates expression log2 fold change; ‘Expr p-value’ indicates expression-adjusted P value; and the cut off for P value of enrichment is 0.05 or -log10(P value) of 1.3. [file elife-46677-supp2.xlsx]

## Sheet: Sheet1
Table S2. Genes regulated by TNFɑ signaling in Adult Naive, Resolved, and Sensitized mice infected with UPEC for 3.5, 6, or 24 hpi, compared to mock infection
Expr Log Ratio = expression log2 fold change; Expr p-value = expression adjusted p value; cut off for p value of enrichment is 0.05 or -log(p-value) of 1.3
mouse	time point	pathway	-log(p-value)	Ratio	z-score	gene fold change cut off
C3H/HeN Adult Naive	3.5 hpi vs PBS	TNFR1	1.74	0.02	NA	2
Symbol	Entrez Gene Name	Expr Log Ratio	Expr p-value	Expected	Location	Type(s)
TNFAIP3	TNF alpha induced protein 3	1.032	7.4e-08		Nucleus	enzyme
mouse	time point	pathway	-log(p-value)	Ratio	z-score	gene fold change cut off
C3H/HeN Adult Naive	3.5 hpi vs PBS	TNFR2	1.97	0.0333	NA	2
Symbol	Entrez Gene Name	Expr Log Ratio	Expr p-value	Expected	Location	Type(s)
TNFAIP3	TNF alpha induced protein 3	1.032	7.4e-08		Nucleus	enzyme
mouse	time point	pathway	-log(p-value)	Ratio	z-score	gene fold change cut off
C3H/HeN Adult Naive	6 hpi vs PBS	TNFR1	3.64	0.18	2.121	2
Symbol	Entrez Gene Name	Expr Log Ratio	Expr p-value	Expected	Location	Type(s)
BIRC3	baculoviral IAP repeat containing 3	1.742	2.42e-26	Down	Cytoplasm	enzyme
CYCS	cytochrome c, somatic	1.075	5.28e-19	Up	Cytoplasm	transporter
MAP4K2	mitogen-activated protein kinase kinase kinase kinase 2	5.592	2.12e-26	Up	Cytoplasm	kinase
NFKB1	nuclear factor kappa B subunit 1	1.185	9.49e-09	Up	Nucleus	transcription regulator
NFKB2	nuclear factor kappa B subunit 2	1.758	2.29e-15	Up	Nucleus	transcription regulator
NFKBIA	NFKB inhibitor alpha	1.023	0.000143	Up	Cytoplasm	transcription regulator
NFKBIE	NFKB inhibitor epsilon	1.828	1.04e-17	Up	Nucleus	transcription regulator
TNF	tumor necrosis factor	1.396	0.0129	Up	Extracellular Space	cytokine
TNFAIP3	TNF alpha induced protein 3	2.454	1.71e-26		Nucleus	enzyme
mouse	time point	pathway	-log(p-value)	Ratio	z-score	gene fold change cut off
C3H/HeN Adult Naive	6 hpi vs PBS	TNFR2	4.58	0.267	1.633	2
Symbol	Entrez Gene Name	Expr Log Ratio	Expr p-value	Expected	Location	Type(s)
BIRC3	baculoviral IAP repeat containing 3	1.742	2.42e-26	Down	Cytoplasm	enzyme
NFKB1	nuclear factor kappa B subunit 1	1.185	9.49e-09	Up	Nucleus	transcription regulator
NFKB2	nuclear factor kappa B subunit 2	1.758	2.29e-15	Up	Nucleus	transcription regulator
NFKBIA	NFKB inhibitor alpha	1.023	0.000143	Up	Cytoplasm	transcription regulator
NFKBIE	NFKB inhibitor epsilon	1.828	1.04e-17	Up	Nucleus	transcription regulator
TNF	tumor necrosis factor	1.396	0.0129		Extracellular Space	cytokine
TNFAIP3	TNF alpha induced protein 3	2.454	1.71e-26		Nucleus	enzyme
TNFRSF1B	TNF receptor superfamily member 1B	1.071	4.92e-06	Up	Plasma Membrane	transmembrane receptor
mouse	time point	pathway	-log(p-value)	Ratio	z-score	gene fold change cut off
C3H/HeN Adult Naive	24 hpi vs PBS	TNFR1	3.7	0.26	1.732	2
Symbol	Entrez Gene Name	Expr Log Ratio	Expr p-value	Expected	Location	Type(s)
BIRC3	baculoviral IAP repeat containing 3	1.366	1.23e-18	Down	Cytoplasm	enzyme
CASP3	caspase 3	1.23	3.17e-09	Up	Cytoplasm	peptidase
CASP8	caspase 8	1.041	1.49e-07	Up	Nucleus	peptidase
CYCS	cytochrome c, somatic	1.706	2.51e-55	Up	Cytoplasm	transporter
FOS	Fos proto-oncogene, AP-1 transcription factor subunit	2.012	1.6e-05	Up	Nucleus	transcription regulator
MAP4K2	mitogen-activated protein kinase kinase kinase kinase 2	6.036	9.74e-24	Up	Cytoplasm	kinase
NAIP	NLR family apoptosis inhibitory protein	1.567	3.62e-13	Down	Cytoplasm	other
Naip1 (includes others)	NLR family, apoptosis inhibitory protein 1	1.612	1.21e-07	Down	Cytoplasm	other
NFKB2	nuclear factor kappa B subunit 2	1.353	8.29e-12	Up	Nucleus	transcription regulator
NFKBID	NFKB inhibitor delta	1.402	0.000461	Up	Nucleus	transcription regulator
NFKBIE	NFKB inhibitor epsilon	1.541	6.87e-12	Up	Nucleus	transcription regulator
TNF	tumor necrosis factor	1.923	1.34e-06	Up	Extracellular Space	cytokine
TNFAIP3	TNF alpha induced protein 3	1.818	1.18e-11		Nucleus	enzyme
mouse	time point	pathway	-log(p-value)	Ratio	z-score	gene fold change cut off
C3H/HeN Adult Naive	24 hpi vs PBS	TNFR2	3.94	0.333	0.707	2
Symbol	Entrez Gene Name	Expr Log Ratio	Expr p-value	Expected	Location	Type(s)
BIRC3	baculoviral IAP repeat containing 3	1.366	1.23e-18	Down	Cytoplasm	enzyme
FOS	Fos proto-oncogene, AP-1 transcription factor subunit	2.012	1.6e-05	Up	Nucleus	transcription regulator
NAIP	NLR family apoptosis inhibitory protein	1.567	3.62e-13	Down	Cytoplasm	other
Naip1 (includes others)	NLR family, apoptosis inhibitory protein 1	1.612	1.21e-07	Down	Cytoplasm	other
NFKB2	nuclear factor kappa B subunit 2	1.353	8.29e-12	Up	Nucleus	transcription regulator
NFKBID	NFKB inhibitor delta	1.402	0.000461	Up	Nucleus	transcription regulator
NFKBIE	NFKB inhibitor epsilon	1.541	6.87e-12	Up	Nucleus	transcription regulator
TNF	tumor necrosis factor	1.923	1.34e-06		Extracellular Space	cytokine
TNFAIP3	TNF alpha induced protein 3	1.818	1.18e-11		Nucleus	enzyme
TNFRSF1B	TNF receptor superfamily member 1B	1.507	7.94e-16	Up	Plasma Membrane	transmembrane receptor
mouse	time point	pathway	-log(p-value)	Ratio	z-score	gene fold change cut off
C3H/HeN Resolved	3.5 hpi vs PBS	TNFR1	NA	NA	NA	2
mouse	time point	pathway	-log(p-value)	Ratio	z-score	gene fold change cut off
C3H/HeN Resolved	3.5 hpi vs PBS	TNFR2	NA	NA	NA	2
mouse	time point	pathway	-log(p-value)	Ratio	z-score	gene fold change cut off
C3H/HeN Resolved	6 hpi vs PBS	TNFR1	7.29	0.36	2.668	2
Symbol	Entrez Gene Name	Expr Log Ratio	Expr p-value	Expected	Location	Type(s)
BIRC3	baculoviral IAP repeat containing 3	2.786	1.92e-82	Down	Cytoplasm	enzyme
CYCS	cytochrome c, somatic	1.397	3.31e-35	Up	Cytoplasm	transporter
FOS	Fos proto-oncogene, AP-1 transcription factor subunit	2.368	0.000186	Up	Nucleus	transcription regulator
IKBKE	inhibitor of nuclear factor kappa B kinase subunit epsilon	1.254	1.09e-09	Up	Cytoplasm	kinase
JUN	Jun proto-oncogene, AP-1 transcription factor subunit	1.144	1.76e-08	Up	Nucleus	transcription regulator
MAP3K14	mitogen-activated protein kinase kinase kinase 14	1.51	1.59e-19	Up	Cytoplasm	kinase
MAP4K2	mitogen-activated protein kinase kinase kinase kinase 2	6.155	1.37e-25	Up	Cytoplasm	kinase
NAIP	NLR family apoptosis inhibitory protein	1.093	1.27e-07	Down	Cytoplasm	other
Naip1 (includes others)	NLR family, apoptosis inhibitory protein 1	1.146	0.000341	Down	Cytoplasm	other
NFKB1	nuclear factor kappa B subunit 1	2.301	8.89e-62	Up	Nucleus	transcription regulator
NFKB2	nuclear factor kappa B subunit 2	2.677	5.45e-58	Up	Nucleus	transcription regulator
NFKBIA	NFKB inhibitor alpha	1.462	1.49e-25	Up	Cytoplasm	transcription regulator
NFKBIB	NFKB inhibitor beta	1.61	1.34e-16	Up	Nucleus	transcription regulator
NFKBID	NFKB inhibitor delta	3.95	5.56e-27	Up	Nucleus	transcription regulator
NFKBIE	NFKB inhibitor epsilon	2.509	2.3e-35	Up	Nucleus	transcription regulator
RIPK1	receptor interacting serine/threonine kinase 1	1.014	4.38e-24	Up	Plasma Membrane	kinase
TNF	tumor necrosis factor	2.123	1.61e-12	Up	Extracellular Space	cytokine
TNFAIP3	TNF alpha induced protein 3	4.19	5.46e-109		Nucleus	enzyme
mouse	time point	pathway	-log(p-value)	Ratio	z-score	gene fold change cut off
C3H/HeN Resolved	6 hpi vs PBS	TNFR2	10.7	0.567	2.324	2
Symbol	Entrez Gene Name	Expr Log Ratio	Expr p-value	Expected	Location	Type(s)
BIRC3	baculoviral IAP repeat containing 3	2.786	1.92e-82	Down	Cytoplasm	enzyme
FOS	Fos proto-oncogene, AP-1 transcription factor subunit	2.368	0.000186	Up	Nucleus	transcription regulator
IKBKE	inhibitor of nuclear factor kappa B kinase subunit epsilon	1.254	1.09e-09	Up	Cytoplasm	kinase
JUN	Jun proto-oncogene, AP-1 transcription factor subunit	1.144	1.76e-08	Up	Nucleus	transcription regulator
MAP3K14	mitogen-activated protein kinase kinase kinase 14	1.51	1.59e-19	Up	Cytoplasm	kinase
NAIP	NLR family apoptosis inhibitory protein	1.093	1.27e-07	Down	Cytoplasm	other
Naip1 (includes others)	NLR family, apoptosis inhibitory protein 1	1.146	0.000341	Down	Cytoplasm	other
NFKB1	nuclear factor kappa B subunit 1	2.301	8.89e-62	Up	Nucleus	transcription regulator
NFKB2	nuclear factor kappa B subunit 2	2.677	5.45e-58	Up	Nucleus	transcription regulator
NFKBIA	NFKB inhibitor alpha	1.462	1.49e-25	Up	Cytoplasm	transcription regulator
NFKBIB	NFKB inhibitor beta	1.61	1.34e-16	Up	Nucleus	transcription regulator
NFKBID	NFKB inhibitor delta	3.95	5.56e-27	Up	Nucleus	transcription regulator
NFKBIE	NFKB inhibitor epsilon	2.509	2.3e-35	Up	Nucleus	transcription regulator
TNF	tumor necrosis factor	2.123	1.61e-12		Extracellular Space	cytokine
TNFAIP3	TNF alpha induced protein 3	4.19	5.46e-109		Nucleus	enzyme
TNFRSF1B	TNF receptor superfamily member 1B	1.808	2.52e-25	Up	Plasma Membrane	transmembrane receptor
TRAF1	TNF receptor associated factor 1	1.578	7.9e-16	Up	Cytoplasm	other
mouse	time point	pathway	-log(p-value)	Ratio	z-score	gene fold change cut off
C3H/HeN Resolved	24 hpi vs PBS	TNFR1	NA	NA	NA	2
mouse	time point	pathway	-log(p-value)	Ratio	z-score	gene fold change cut off
C3H/HeN Resolved	24 hpi vs PBS	TNFR2	NA	NA	NA	2
mouse	time point	pathway	-log(p-value)	Ratio	z-score	gene fold change cut off
C3H/HeN Sensitized	3.5 hpi vs PBS	TNFR1	7.74	0.14	1.633	2
Symbol	Entrez Gene Name	Expr Log Ratio	Expr p-value	Expected	Location	Type(s)
BIRC3	baculoviral IAP repeat containing 3	1.295	1.09e-08	Down	Cytoplasm	enzyme
NFKB2	nuclear factor kappa B subunit 2	1.296	4.75e-11	Up	Nucleus	transcription regulator
NFKBIA	NFKB inhibitor alpha	1.221	1.64e-13	Up	Cytoplasm	transcription regulator
NFKBID	NFKB inhibitor delta	1.387	4.41e-08	Up	Nucleus	transcription regulator
NFKBIE	NFKB inhibitor epsilon	1.163	1.3e-07	Up	Nucleus	transcription regulator
TNF	tumor necrosis factor	1.703	2.73e-12	Up	Extracellular Space	cytokine
TNFAIP3	TNF alpha induced protein 3	2.262	9.9e-23		Nucleus	enzyme
mouse	time point	pathway	-log(p-value)	Ratio	z-score	gene fold change cut off
C3H/HeN Sensitized	3.5 hpi vs PBS	TNFR2	9.39	0.233	1.342	2
Symbol	Entrez Gene Name	Expr Log Ratio	Expr p-value	Expected	Location	Type(s)
BIRC3	baculoviral IAP repeat containing 3	1.295	1.09e-08	Down	Cytoplasm	enzyme
NFKB2	nuclear factor kappa B subunit 2	1.296	4.75e-11	Up	Nucleus	transcription regulator
NFKBIA	NFKB inhibitor alpha	1.221	1.64e-13	Up	Cytoplasm	transcription regulator
NFKBID	NFKB inhibitor delta	1.387	4.41e-08	Up	Nucleus	transcription regulator
NFKBIE	NFKB inhibitor epsilon	1.163	1.3e-07	Up	Nucleus	transcription regulator
TNF	tumor necrosis factor	1.703	2.73e-12		Extracellular Space	cytokine
TNFAIP3	TNF alpha induced protein 3	2.262	9.9e-23		Nucleus	enzyme
mouse	time point	pathway	-log(p-value)	Ratio	z-score	gene fold change cut off
C3H/HeN Sensitized	6 hpi vs PBS	TNFR1	3.98	0.3	3.207	2
Symbol	Entrez Gene Name	Expr Log Ratio	Expr p-value	Expected	Location	Type(s)
BIRC3	baculoviral IAP repeat containing 3	1.945	1.21e-30	Down	Cytoplasm	enzyme
CASP8	caspase 8	1.319	1.09e-16	Up	Nucleus	peptidase
CYCS	cytochrome c, somatic	1.72	2.39e-58	Up	Cytoplasm	transporter
IKBKE	inhibitor of nuclear factor kappa B kinase subunit epsilon	1.034	2.73e-08	Up	Cytoplasm	kinase
MAP2K4	mitogen-activated protein kinase kinase 4	1.017	9.28e-09	Up	Cytoplasm	kinase
MAP3K14	mitogen-activated protein kinase kinase kinase 14	1.397	3.85e-11	Up	Cytoplasm	kinase
MAP4K2	mitogen-activated protein kinase kinase kinase kinase 2	5.812	2.74e-20	Up	Cytoplasm	kinase
NFKB1	nuclear factor kappa B subunit 1	2.047	6.38e-29	Up	Nucleus	transcription regulator
NFKB2	nuclear factor kappa B subunit 2	2.472	2.9e-37	Up	Nucleus	transcription regulator
NFKBIA	NFKB inhibitor alpha	1.063	1.41e-13	Up	Cytoplasm	transcription regulator
NFKBIB	NFKB inhibitor beta	1.339	1.05e-06	Up	Nucleus	transcription regulator
NFKBID	NFKB inhibitor delta	2.474	5.34e-09	Up	Nucleus	transcription regulator
NFKBIE	NFKB inhibitor epsilon	1.704	9.75e-13	Up	Nucleus	transcription regulator
TNF	tumor necrosis factor	2.824	1.16e-17	Up	Extracellular Space	cytokine
TNFAIP3	TNF alpha induced protein 3	2.758	5.09e-39		Nucleus	enzyme
mouse	time point	pathway	-log(p-value)	Ratio	z-score	gene fold change cut off
C3H/HeN Sensitized	6 hpi vs PBS	TNFR2	7.27	0.5	2.887	2
Symbol	Entrez Gene Name	Expr Log Ratio	Expr p-value	Expected	Location	Type(s)
BIRC3	baculoviral IAP repeat containing 3	1.945	1.21e-30	Down	Cytoplasm	enzyme
IKBKE	inhibitor of nuclear factor kappa B kinase subunit epsilon	1.034	2.73e-08	Up	Cytoplasm	kinase
LTA	lymphotoxin alpha	1.401	0.0121		Extracellular Space	cytokine
MAP2K4	mitogen-activated protein kinase kinase 4	1.017	9.28e-09	Up	Cytoplasm	kinase
MAP3K14	mitogen-activated protein kinase kinase kinase 14	1.397	3.85e-11	Up	Cytoplasm	kinase
NFKB1	nuclear factor kappa B subunit 1	2.047	6.38e-29	Up	Nucleus	transcription regulator
NFKB2	nuclear factor kappa B subunit 2	2.472	2.9e-37	Up	Nucleus	transcription regulator
NFKBIA	NFKB inhibitor alpha	1.063	1.41e-13	Up	Cytoplasm	transcription regulator
NFKBIB	NFKB inhibitor beta	1.339	1.05e-06	Up	Nucleus	transcription regulator
NFKBID	NFKB inhibitor delta	2.474	5.34e-09	Up	Nucleus	transcription regulator
NFKBIE	NFKB inhibitor epsilon	1.704	9.75e-13	Up	Nucleus	transcription regulator
TNF	tumor necrosis factor	2.824	1.16e-17		Extracellular Space	cytokine
TNFAIP3	TNF alpha induced protein 3	2.758	5.09e-39		Nucleus	enzyme
TNFRSF1B	TNF receptor superfamily member 1B	1.826	2.1e-18	Up	Plasma Membrane	transmembrane receptor
TRAF1	TNF receptor associated factor 1	1.344	7.17e-06	Up	Cytoplasm	other
mouse	time point	pathway	-log(p-value)	Ratio	z-score	gene fold change cut off
C3H/HeN Sensitized	24 hpi vs PBS	TNFR1	5.47	0.32	1.807	2
Symbol	Entrez Gene Name	Expr Log Ratio	Expr p-value	Expected	Location	Type(s)
APAF1	apoptotic peptidase activating factor 1	1.03	2.72e-06	Up	Cytoplasm	other
BIRC3	baculoviral IAP repeat containing 3	1.87	3.84e-17	Down	Cytoplasm	enzyme
CASP7	caspase 7	1.458	7.34e-08	Up	Cytoplasm	peptidase
CASP8	caspase 8	1.605	3.03e-17	Up	Nucleus	peptidase
CYCS	cytochrome c, somatic	1.757	1.11e-25	Up	Cytoplasm	transporter
MAP3K14	mitogen-activated protein kinase kinase kinase 14	1.03	6.49e-06	Up	Cytoplasm	kinase
MAP4K2	mitogen-activated protein kinase kinase kinase kinase 2	6.325	9.33e-20	Up	Cytoplasm	kinase
NAIP	NLR family apoptosis inhibitory protein	1.988	1.09e-19	Down	Cytoplasm	other
Naip1 (includes others)	NLR family, apoptosis inhibitory protein 1	1.921	3.78e-10	Down	Cytoplasm	other
NFKB1	nuclear factor kappa B subunit 1	1.182	1.24e-07	Up	Nucleus	transcription regulator
NFKB2	nuclear factor kappa B subunit 2	2.171	1.49e-17	Up	Nucleus	transcription regulator
NFKBIB	NFKB inhibitor beta	1.613	1.71e-06	Up	Nucleus	transcription regulator
NFKBID	NFKB inhibitor delta	2.519	1.6e-08	Up	Nucleus	transcription regulator
NFKBIE	NFKB inhibitor epsilon	1.91	3.96e-13	Up	Nucleus	transcription regulator
PAK1	p21 (RAC1) activated kinase 1	1.052	4.92e-06	Up	Cytoplasm	kinase
PAK3	p21 (RAC1) activated kinase 3	-1.318	2.34e-06	Up	Cytoplasm	kinase
TNF	tumor necrosis factor	3.178	2.51e-14	Up	Extracellular Space	cytokine
TNFAIP3	TNF alpha induced protein 3	2.909	5.75e-15		Nucleus	enzyme
mouse	time point	pathway	-log(p-value)	Ratio	z-score	gene fold change cut off
C3H/HeN Sensitized	24 hpi vs PBS	TNFR2	6.27	0.433	1.508	2
Symbol	Entrez Gene Name	Expr Log Ratio	Expr p-value	Expected	Location	Type(s)
BIRC3	baculoviral IAP repeat containing 3	1.87	3.84e-17	Down	Cytoplasm	enzyme
MAP3K14	mitogen-activated protein kinase kinase kinase 14	1.03	6.49e-06	Up	Cytoplasm	kinase
NAIP	NLR family apoptosis inhibitory protein	1.988	1.09e-19	Down	Cytoplasm	other
Naip1 (includes others)	NLR family, apoptosis inhibitory protein 1	1.921	3.78e-10	Down	Cytoplasm	other
NFKB1	nuclear factor kappa B subunit 1	1.182	1.24e-07	Up	Nucleus	transcription regulator
NFKB2	nuclear factor kappa B subunit 2	2.171	1.49e-17	Up	Nucleus	transcription regulator
NFKBIB	NFKB inhibitor beta	1.613	1.71e-06	Up	Nucleus	transcription regulator
NFKBID	NFKB inhibitor delta	2.519	1.6e-08	Up	Nucleus	transcription regulator
NFKBIE	NFKB inhibitor epsilon	1.91	3.96e-13	Up	Nucleus	transcription regulator
TNF	tumor necrosis factor	3.178	2.51e-14		Extracellular Space	cytokine
TNFAIP3	TNF alpha induced protein 3	2.909	5.75e-15		Nucleus	enzyme
TNFRSF1B	TNF receptor superfamily member 1B	2.035	1.41e-18	Up	Plasma Membrane	transmembrane receptor
TRAF1	TNF receptor associated factor 1	1.362	2.08e-06	Up	Cytoplasm	other
