# Supplementary material for: Mucosal infection rewires TNFɑ signaling dynamics to skew susceptibility to recurrence
Source: eLife. 2019 Aug 20;8:e46677. doi: 10.7554/eLife.46677 (PMC6701943; doi:10.7554/eLife.46677)
Supplement: Supplementary file 3. [file elife-46677-supp3.xlsx]

## Sheet: Sheet1
Supplementary File 3. Details of library construction and sequencing.
Sample ID	LC_Date	Pool_ID	LC_method	Barcode_name	Inline_Seq	Index1_Name	Index1_Seq	Sequence_ID	Sequencer	Sequencing_date	Host_reference	Read_pairing	Total_cycles
C3H_HeN_3.5_4wk_naive_pbs_6	2017-03-16	MOC131p1	RtS-TS	L05	CGTGGTAAT	X25	AATGCGTT	SMOC195	NextSeq	2017-04-06	Mouse_mm10	Paired	48/38
C3H_HeN_3.5_4wk_resolved_pbs_3	2017-03-16	MOC131p1	RtS-TS	L06	ATAATTCTT	X25	AATGCGTT	SMOC195	NextSeq	2017-04-06	Mouse_mm10	Paired	48/38
C3H_HeN_3.5_4wk_resolved_uti_8	2017-03-16	MOC131p1	RtS-TS	L07	CTTGGGCCT	X25	AATGCGTT	SMOC195	NextSeq	2017-04-06	Mouse_mm10	Paired	48/38
C3H_HeN_3.5_4wk_sensitized_uti_5	2017-03-16	MOC131p1	RtS-TS	L08	ATGTTGTAT	X25	AATGCGTT	SMOC195	NextSeq	2017-04-06	Mouse_mm10	Paired	48/38
C3H_HeN_3.5_4wk_naive_pbs_7	2017-03-16	MOC131p2	RtS-TS	L05	CGTGGTAAT	X26	GAGAGTTG	SMOC195	NextSeq	2017-04-06	Mouse_mm10	Paired	48/38
C3H_HeN_3.5_4wk_resolved_pbs_4	2017-03-16	MOC131p2	RtS-TS	L06	ATAATTCTT	X26	GAGAGTTG	SMOC195	NextSeq	2017-04-06	Mouse_mm10	Paired	48/38
C3H_HeN_3.5_4wk_sensitized_pbs_1	2017-03-16	MOC131p2	RtS-TS	L07	CTTGGGCCT	X26	GAGAGTTG	SMOC195	NextSeq	2017-04-06	Mouse_mm10	Paired	48/38
C3H_HeN_3.5_4wk_sensitized_uti_6	2017-03-16	MOC131p2	RtS-TS	L08	ATGTTGTAT	X26	GAGAGTTG	SMOC195	NextSeq	2017-04-06	Mouse_mm10	Paired	48/38
C3H_HeN_3.5_4wk_naive_pbs_8	2017-03-16	MOC131p4	RtS-TS	L05	CGTGGTAAT	X28	TGTGCTTA	SMOC195	NextSeq	2017-04-06	Mouse_mm10	Paired	48/38
C3H_HeN_3.5_4wk_resolved_pbs_5	2017-03-16	MOC131p4	RtS-TS	L06	ATAATTCTT	X28	TGTGCTTA	SMOC195	NextSeq	2017-04-06	Mouse_mm10	Paired	48/38
C3H_HeN_3.5_4wk_sensitized_pbs_2	2017-03-16	MOC131p4	RtS-TS	L07	CTTGGGCCT	X28	TGTGCTTA	SMOC195	NextSeq	2017-04-06	Mouse_mm10	Paired	48/38
C3H_HeN_3.5_4wk_sensitized_uti_7	2017-03-16	MOC131p4	RtS-TS	L08	ATGTTGTAT	X28	TGTGCTTA	SMOC195	NextSeq	2017-04-06	Mouse_mm10	Paired	48/38
C3H_HeN_3.5_4wk_naive_uti_1	2017-03-16	MOC131p5	RtS-TS	L05	CGTGGTAAT	X29	AGAACATT	SMOC195	NextSeq	2017-04-06	Mouse_mm10	Paired	48/38
C3H_HeN_3.5_4wk_resolved_pbs_6	2017-03-16	MOC131p5	RtS-TS	L06	ATAATTCTT	X29	AGAACATT	SMOC195	NextSeq	2017-04-06	Mouse_mm10	Paired	48/38
C3H_HeN_3.5_4wk_sensitized_pbs_3	2017-03-16	MOC131p5	RtS-TS	L07	CTTGGGCCT	X29	AGAACATT	SMOC195	NextSeq	2017-04-06	Mouse_mm10	Paired	48/38
C3H_HeN_3.5_4wk_sensitized_uti_8	2017-03-16	MOC131p5	RtS-TS	L08	ATGTTGTAT	X29	AGAACATT	SMOC195	NextSeq	2017-04-06	Mouse_mm10	Paired	48/38
C3H_HeN_3.5_4wk_naive_uti_2	2017-03-16	MOC131p7	RtS-TS	L05	CGTGGTAAT	X31	GTCTTAGT	SMOC196	NextSeq	2017-04-10	Mouse_mm10	Paired	48/38
C3H_HeN_3.5_4wk_resolved_pbs_7	2017-03-16	MOC131p7	RtS-TS	L06	ATAATTCTT	X31	GTCTTAGT	SMOC196	NextSeq	2017-04-10	Mouse_mm10	Paired	48/38
C3H_HeN_3.5_4wk_sensitized_pbs_4	2017-03-16	MOC131p7	RtS-TS	L07	CTTGGGCCT	X31	GTCTTAGT	SMOC196	NextSeq	2017-04-10	Mouse_mm10	Paired	48/38
C3H_HeN_3.5_4wk_naive_uti_3	2017-03-16	MOC131p8	RtS-TS	L05	CGTGGTAAT	X32	GGAAGGCG	SMOC196	NextSeq	2017-04-10	Mouse_mm10	Paired	48/38
C3H_HeN_3.5_4wk_resolved_pbs_8	2017-03-16	MOC131p8	RtS-TS	L06	ATAATTCTT	X32	GGAAGGCG	SMOC196	NextSeq	2017-04-10	Mouse_mm10	Paired	48/38
C3H_HeN_3.5_4wk_sensitized_pbs_5	2017-03-16	MOC131p8	RtS-TS	L07	CTTGGGCCT	X32	GGAAGGCG	SMOC196	NextSeq	2017-04-10	Mouse_mm10	Paired	48/38
C3H_HeN_3.5_4wk_naive_uti_4	2017-03-16	MOC131p10	RtS-TS	L05	CGTGGTAAT	X34	CAGCAGCA	SMOC196	NextSeq	2017-04-10	Mouse_mm10	Paired	48/38
C3H_HeN_3.5_4wk_resolved_uti_1	2017-03-16	MOC131p10	RtS-TS	L06	ATAATTCTT	X34	CAGCAGCA	SMOC196	NextSeq	2017-04-10	Mouse_mm10	Paired	48/38
C3H_HeN_3.5_4wk_sensitized_pbs_6	2017-03-16	MOC131p10	RtS-TS	L07	CTTGGGCCT	X34	CAGCAGCA	SMOC196	NextSeq	2017-04-10	Mouse_mm10	Paired	48/38
C3H_HeN_3.5_4wk_naive_uti_5	2017-03-16	MOC131p11	RtS-TS	L05	CGTGGTAAT	X35	CCTTACCT	SMOC196	NextSeq	2017-04-10	Mouse_mm10	Paired	48/38
C3H_HeN_3.5_4wk_resolved_uti_2	2017-03-16	MOC131p11	RtS-TS	L06	ATAATTCTT	X35	CCTTACCT	SMOC196	NextSeq	2017-04-10	Mouse_mm10	Paired	48/38
C3H_HeN_3.5_4wk_sensitized_pbs_7	2017-03-16	MOC131p11	RtS-TS	L07	CTTGGGCCT	X35	CCTTACCT	SMOC196	NextSeq	2017-04-10	Mouse_mm10	Paired	48/38
C3H_HeN_3.5_4wk_naive_pbs_1	2017-03-16	MOC131p13	RtS-TS	L04	CACGATGAT	X37	CCATTGTT	SMOC197	NextSeq	2017-04-12	Mouse_mm10	Paired	48/38
C3H_HeN_3.5_4wk_naive_uti_6	2017-03-16	MOC131p13	RtS-TS	L05	CGTGGTAAT	X37	CCATTGTT	SMOC197	NextSeq	2017-04-12	Mouse_mm10	Paired	48/38
C3H_HeN_3.5_4wk_resolved_uti_3	2017-03-16	MOC131p13	RtS-TS	L06	ATAATTCTT	X37	CCATTGTT	SMOC197	NextSeq	2017-04-12	Mouse_mm10	Paired	48/38
C3H_HeN_3.5_4wk_sensitized_pbs_8	2017-03-16	MOC131p13	RtS-TS	L07	CTTGGGCCT	X37	CCATTGTT	SMOC197	NextSeq	2017-04-12	Mouse_mm10	Paired	48/38
C3H_HeN_3.5_4wk_naive_pbs_2	2017-03-16	MOC131p14	RtS-TS	L04	CACGATGAT	X38	AGAGGAAT	SMOC197	NextSeq	2017-04-12	Mouse_mm10	Paired	48/38
C3H_HeN_3.5_4wk_naive_uti_7	2017-03-16	MOC131p14	RtS-TS	L05	CGTGGTAAT	X38	AGAGGAAT	SMOC197	NextSeq	2017-04-12	Mouse_mm10	Paired	48/38
C3H_HeN_3.5_4wk_resolved_uti_4	2017-03-16	MOC131p14	RtS-TS	L06	ATAATTCTT	X38	AGAGGAAT	SMOC197	NextSeq	2017-04-12	Mouse_mm10	Paired	48/38
C3H_HeN_3.5_4wk_sensitized_uti_1	2017-03-16	MOC131p14	RtS-TS	L07	CTTGGGCCT	X38	AGAGGAAT	SMOC197	NextSeq	2017-04-12	Mouse_mm10	Paired	48/38
C3H_HeN_3.5_4wk_naive_pbs_3	2017-03-16	MOC131p16	RtS-TS	L04	CACGATGAT	X40	TCTAGCGA	SMOC197	NextSeq	2017-04-12	Mouse_mm10	Paired	48/38
C3H_HeN_3.5_4wk_naive_uti_8	2017-03-16	MOC131p16	RtS-TS	L05	CGTGGTAAT	X40	TCTAGCGA	SMOC197	NextSeq	2017-04-12	Mouse_mm10	Paired	48/38
C3H_HeN_3.5_4wk_resolved_uti_5	2017-03-16	MOC131p16	RtS-TS	L06	ATAATTCTT	X40	TCTAGCGA	SMOC197	NextSeq	2017-04-12	Mouse_mm10	Paired	48/38
C3H_HeN_3.5_4wk_sensitized_uti_2	2017-03-16	MOC131p16	RtS-TS	L07	CTTGGGCCT	X40	TCTAGCGA	SMOC197	NextSeq	2017-04-12	Mouse_mm10	Paired	48/38
C3H_HeN_3.5_4wk_naive_pbs_4	2017-03-16	MOC131p17	RtS-TS	L04	CACGATGAT	X41	TCAACTGT	SMOC197	NextSeq	2017-04-12	Mouse_mm10	Paired	48/38
C3H_HeN_3.5_4wk_resolved_pbs_1	2017-03-16	MOC131p17	RtS-TS	L05	CGTGGTAAT	X41	TCAACTGT	SMOC197	NextSeq	2017-04-12	Mouse_mm10	Paired	48/38
C3H_HeN_3.5_4wk_resolved_uti_6	2017-03-16	MOC131p17	RtS-TS	L06	ATAATTCTT	X41	TCAACTGT	SMOC197	NextSeq	2017-04-12	Mouse_mm10	Paired	48/38
C3H_HeN_3.5_4wk_sensitized_uti_3	2017-03-16	MOC131p17	RtS-TS	L07	CTTGGGCCT	X41	TCAACTGT	SMOC197	NextSeq	2017-04-12	Mouse_mm10	Paired	48/38
C3H_HeN_3.5_4wk_naive_pbs_5	2017-03-16	MOC131p19	RtS-TS	L04	CACGATGAT	X43	TCCATGCT	SMOC197	NextSeq	2017-04-12	Mouse_mm10	Paired	48/38
C3H_HeN_3.5_4wk_resolved_pbs_2	2017-03-16	MOC131p19	RtS-TS	L05	CGTGGTAAT	X43	TCCATGCT	SMOC197	NextSeq	2017-04-12	Mouse_mm10	Paired	48/38
C3H_HeN_3.5_4wk_resolved_uti_7	2017-03-16	MOC131p19	RtS-TS	L06	ATAATTCTT	X43	TCCATGCT	SMOC197	NextSeq	2017-04-12	Mouse_mm10	Paired	48/38
C3H_HeN_3.5_4wk_sensitized_uti_4	2017-03-16	MOC131p19	RtS-TS	L07	CTTGGGCCT	X43	TCCATGCT	SMOC197	NextSeq	2017-04-12	Mouse_mm10	Paired	48/38
VOB2961--6_4wk_naive_uti_1	2017-08-15	MOC271p1	RtS-TS	L01	CGACTTGGT	X01	CTCTACTT	SMOC341	NextSeq	2017-09-03	Mouse_mm10	Paired	48/38
VOB2963--6_4wk_naive_uti_3	2017-08-15	MOC271p1	RtS-TS	L02	GTGGCTGCT	X01	CTCTACTT	SMOC341	NextSeq	2017-09-03	Mouse_mm10	Paired	48/38
VOB3063--6_4wk_resolved_uti_2	2017-08-15	MOC271p1	RtS-TS	L03	GCAGTTACT	X01	CTCTACTT	SMOC341	NextSeq	2017-09-03	Mouse_mm10	Paired	48/38
VOB3722--6_4wk_sensitized_uti_1	2017-08-15	MOC271p1	RtS-TS	L04	CACGATGAT	X01	CTCTACTT	SMOC341	NextSeq	2017-09-03	Mouse_mm10	Paired	48/38
VOB3303--6_4wk_sensitized_uti_3	2017-08-15	MOC271p1	RtS-TS	L05	CGTGGTAAT	X01	CTCTACTT	SMOC341	NextSeq	2017-09-03	Mouse_mm10	Paired	48/38
VOB2965--24_4wk_naive_uti_2	2017-08-15	MOC271p1	RtS-TS	L06	ATAATTCTT	X01	CTCTACTT	SMOC341	NextSeq	2017-09-03	Mouse_mm10	Paired	48/38
VOB4414--24_4wk_naive_uti_4	2017-08-15	MOC271p1	RtS-TS	L07	CTTGGGCCT	X01	CTCTACTT	SMOC341	NextSeq	2017-09-03	Mouse_mm10	Paired	48/38
VOB2701--24_4wk_resolved_uti_2	2017-08-15	MOC271p1	RtS-TS	L08	ATGTTGTAT	X01	CTCTACTT	SMOC341	NextSeq	2017-09-03	Mouse_mm10	Paired	48/38
VOB4395--24_4wk_resolved_uti_4	2017-08-15	MOC271p1	RtS-TS	L09	CTGGTTCAT	X01	CTCTACTT	SMOC341	NextSeq	2017-09-03	Mouse_mm10	Paired	48/38
VOB3274--24_4wk_sensitized_uti_1	2017-08-15	MOC271p1	RtS-TS	L10	GTCCATATT	X01	CTCTACTT	SMOC341	NextSeq	2017-09-03	Mouse_mm10	Paired	48/38
VOB3291--24_4wk_sensitized_uti_3	2017-08-15	MOC271p1	RtS-TS	L11	GCGAGTTGT	X01	CTCTACTT	SMOC341	NextSeq	2017-09-03	Mouse_mm10	Paired	48/38
VOB3274--24_4wk_sensitized_uti_5	2017-08-15	MOC271p1	RtS-TS	L12	GCCCTCCGT	X01	CTCTACTT	SMOC341	NextSeq	2017-09-03	Mouse_mm10	Paired	48/38
VOB2962--6_4wk_naive_uti_2	2017-08-15	MOC271p1	RtS-TS	L13	AATAATGTT	X01	CTCTACTT	SMOC341	NextSeq	2017-09-03	Mouse_mm10	Paired	48/38
VOB3062--6_4wk_resolved_uti_1	2017-08-15	MOC271p1	RtS-TS	L14	CAAGTGATT	X01	CTCTACTT	SMOC341	NextSeq	2017-09-03	Mouse_mm10	Paired	48/38
VOB3065--6_4wk_resolved_uti_3	2017-08-15	MOC271p1	RtS-TS	L15	AAGACGGGT	X01	CTCTACTT	SMOC341	NextSeq	2017-09-03	Mouse_mm10	Paired	48/38
VOB3723--6_4wk_sensitized_uti_2	2017-08-15	MOC271p1	RtS-TS	L16	GTACCGAGT	X01	CTCTACTT	SMOC341	NextSeq	2017-09-03	Mouse_mm10	Paired	48/38
VOB2964--24_4wk_naive_uti_1	2017-08-15	MOC271p1	RtS-TS	L17	CGCCAGACT	X01	CTCTACTT	SMOC341	NextSeq	2017-09-03	Mouse_mm10	Paired	48/38
VOB2662--24_4wk_naive_uti_3	2017-08-15	MOC271p1	RtS-TS	L18	CCGCGGGAT	X01	CTCTACTT	SMOC341	NextSeq	2017-09-03	Mouse_mm10	Paired	48/38
VOB2672--24_4wk_resolved_uti_1	2017-08-15	MOC271p1	RtS-TS	L19	AAGTGCCGT	X01	CTCTACTT	SMOC341	NextSeq	2017-09-03	Mouse_mm10	Paired	48/38
VOB4393--24_4wk_resolved_uti_3	2017-08-15	MOC271p1	RtS-TS	L20	ACAATCTCT	X01	CTCTACTT	SMOC341	NextSeq	2017-09-03	Mouse_mm10	Paired	48/38
VOB4401--24_4wk_resolved_uti_5	2017-08-15	MOC271p1	RtS-TS	L21	CATCTGTAT	X01	CTCTACTT	SMOC341	NextSeq	2017-09-03	Mouse_mm10	Paired	48/38
VOB3275--24_4wk_sensitized_uti_2	2017-08-15	MOC271p1	RtS-TS	L22	GTCTCCCAT	X01	CTCTACTT	SMOC341	NextSeq	2017-09-03	Mouse_mm10	Paired	48/38
VOB2702--24_4wk_sensitized_uti_4	2017-08-15	MOC271p1	RtS-TS	L23	CTGTAGGGT	X01	CTCTACTT	SMOC341	NextSeq	2017-09-03	Mouse_mm10	Paired	48/38
VOB2705--24_4wk_sensitized_uti_6	2017-08-15	MOC271p1	RtS-TS	L24	AGTTAGAGT	X01	CTCTACTT	SMOC341	NextSeq	2017-09-03	Mouse_mm10	Paired	48/38
